# Supplementary material for: Identification of a novel m5C/m6A-related gene signature for predicting prognosis and immunotherapy efficacy in lung adenocarcinoma
Source: Front Genet. 2022 Sep 30;13:990623. doi: 10.3389/fgene.2022.990623 (PMC9561349; doi:10.3389/fgene.2022.990623)
Supplement: Supplementary file 4 [file DataSheet1.xlsx]

## Sheet: Supplementary table 1
Supplementary table 1 | Clinical information of TCGA LUAD patients
Overall	497
Stage (%)
I	267 (53.7)
II	118 (23.7)
III	80 (16.1)
IV	25 ( 5.0)
unknown	7 ( 1.4)
Tstage (%)
T1	166 (33.4)
T2	267 (53.7)
T3	43 ( 8.7)
T4	18 ( 3.6)
unknown	3 ( 0.6)
Nstage (%)
N0	321 (64.6)
N1	94 (18.9)
N2	69 (13.9)
N3	2 ( 0.4)
unknown	11 ( 2.2)
Mstage (%)
M0	331 (66.6)
M1	24 ( 4.8)
unknown	142 (28.6)
gender (%)
male	228 (45.9)
female	269 (54.1)
age (%)
>60	330 (66.4)
unknown	10 ( 2.0)
<60	157 (31.6)
OS.time (mean (SD))	2.33 (1.79)
OS (%)
dead	174 (35.0)
alive	323 (65.0)

## Sheet: Supplementary table 2
Supplementary table 2 | Summary of immune cell markers
Markers	Cell type	Immunity
ADAM28	Activated B cell	Adaptive
CD180	Activated B cell	Adaptive
CD79B	Activated B cell	Adaptive
BLK	Activated B cell	Adaptive
CD19	Activated B cell	Adaptive
MS4A1	Activated B cell	Adaptive
TNFRSF17	Activated B cell	Adaptive
IGHM	Activated B cell	Adaptive
GNG7	Activated B cell	Adaptive
MICAL3	Activated B cell	Adaptive
SPIB	Activated B cell	Adaptive
HLA-DOB	Activated B cell	Adaptive
IGKC	Activated B cell	Adaptive
PNOC	Activated B cell	Adaptive
FCRL2	Activated B cell	Adaptive
BACH2	Activated B cell	Adaptive
CR2	Activated B cell	Adaptive
TCL1A	Activated B cell	Adaptive
AKNA	Activated B cell	Adaptive
ARHGAP25	Activated B cell	Adaptive
CCL21	Activated B cell	Adaptive
CD27	Activated B cell	Adaptive
CD38	Activated B cell	Adaptive
CLEC17A	Activated B cell	Adaptive
CLEC9A	Activated B cell	Adaptive
CLECL1	Activated B cell	Adaptive
AIM2	Activated CD4 T cell	Adaptive
BIRC3	Activated CD4 T cell	Adaptive
BRIP1	Activated CD4 T cell	Adaptive
CCL20	Activated CD4 T cell	Adaptive
CCL4	Activated CD4 T cell	Adaptive
CCL5	Activated CD4 T cell	Adaptive
CCNB1	Activated CD4 T cell	Adaptive
CCR7	Activated CD4 T cell	Adaptive
DUSP2	Activated CD4 T cell	Adaptive
ESCO2	Activated CD4 T cell	Adaptive
ETS1	Activated CD4 T cell	Adaptive
EXO1	Activated CD4 T cell	Adaptive
EXOC6	Activated CD4 T cell	Adaptive
IARS	Activated CD4 T cell	Adaptive
ITK	Activated CD4 T cell	Adaptive
KIF11	Activated CD4 T cell	Adaptive
KNTC1	Activated CD4 T cell	Adaptive
NUF2	Activated CD4 T cell	Adaptive
PRC1	Activated CD4 T cell	Adaptive
PSAT1	Activated CD4 T cell	Adaptive
RGS1	Activated CD4 T cell	Adaptive
RTKN2	Activated CD4 T cell	Adaptive
SAMSN1	Activated CD4 T cell	Adaptive
SELL	Activated CD4 T cell	Adaptive
TRAT1	Activated CD4 T cell	Adaptive
ADRM1	Activated CD8 T cell	Adaptive
AHSA1	Activated CD8 T cell	Adaptive
C1GALT1C1	Activated CD8 T cell	Adaptive
CCT6B	Activated CD8 T cell	Adaptive
CD37	Activated CD8 T cell	Adaptive
CD3D	Activated CD8 T cell	Adaptive
CD3E	Activated CD8 T cell	Adaptive
CD3G	Activated CD8 T cell	Adaptive
CD69	Activated CD8 T cell	Adaptive
CD8A	Activated CD8 T cell	Adaptive
CETN3	Activated CD8 T cell	Adaptive
CSE1L	Activated CD8 T cell	Adaptive
GEMIN6	Activated CD8 T cell	Adaptive
GNLY	Activated CD8 T cell	Adaptive
GPT2	Activated CD8 T cell	Adaptive
GZMA	Activated CD8 T cell	Adaptive
GZMH	Activated CD8 T cell	Adaptive
GZMK	Activated CD8 T cell	Adaptive
IL2RB	Activated CD8 T cell	Adaptive
LCK	Activated CD8 T cell	Adaptive
MPZL1	Activated CD8 T cell	Adaptive
NKG7	Activated CD8 T cell	Adaptive
PIK3IP1	Activated CD8 T cell	Adaptive
PTRH2	Activated CD8 T cell	Adaptive
TIMM13	Activated CD8 T cell	Adaptive
ZAP70	Activated CD8 T cell	Adaptive
ABHD3	Central memory CD4 T cell	Adaptive
AHNAK	Central memory CD4 T cell	Adaptive
ANXA2P2	Central memory CD4 T cell	Adaptive
AQP3	Central memory CD4 T cell	Adaptive
ATHL1	Central memory CD4 T cell	Adaptive
BMI1	Central memory CD4 T cell	Adaptive
BZW2	Central memory CD4 T cell	Adaptive
CD63	Central memory CD4 T cell	Adaptive
COL4A1	Central memory CD4 T cell	Adaptive
CYLD	Central memory CD4 T cell	Adaptive
ELMO2	Central memory CD4 T cell	Adaptive
FYN	Central memory CD4 T cell	Adaptive
GLIPR1	Central memory CD4 T cell	Adaptive
GSS	Central memory CD4 T cell	Adaptive
IFITM2	Central memory CD4 T cell	Adaptive
ITGB1	Central memory CD4 T cell	Adaptive
ITGB2	Central memory CD4 T cell	Adaptive
KLF5	Central memory CD4 T cell	Adaptive
LSP1	Central memory CD4 T cell	Adaptive
NDUFB9	Central memory CD4 T cell	Adaptive
PKM2	Central memory CD4 T cell	Adaptive
SFXN3	Central memory CD4 T cell	Adaptive
SIRPG	Central memory CD4 T cell	Adaptive
SMAD4	Central memory CD4 T cell	Adaptive
STX4	Central memory CD4 T cell	Adaptive
TRADD	Central memory CD4 T cell	Adaptive
VIM	Central memory CD4 T cell	Adaptive
XRCC6	Central memory CD4 T cell	Adaptive
ACTN4	Central memory CD8 T cell	Adaptive
ADAM12	Central memory CD8 T cell	Adaptive
ADCY9	Central memory CD8 T cell	Adaptive
F13A1	Central memory CD8 T cell	Adaptive
FCER1G	Central memory CD8 T cell	Adaptive
FCGR3B	Central memory CD8 T cell	Adaptive
FGF7	Central memory CD8 T cell	Adaptive
FKBP4	Central memory CD8 T cell	Adaptive
GLUD1	Central memory CD8 T cell	Adaptive
GM2A	Central memory CD8 T cell	Adaptive
GUSB	Central memory CD8 T cell	Adaptive
IL1RN	Central memory CD8 T cell	Adaptive
NOL11	Central memory CD8 T cell	Adaptive
NTRK1	Central memory CD8 T cell	Adaptive
RARA	Central memory CD8 T cell	Adaptive
RNF128	Central memory CD8 T cell	Adaptive
SIGLEC1	Central memory CD8 T cell	Adaptive
TNFRSF11A	Central memory CD8 T cell	Adaptive
TOX4	Central memory CD8 T cell	Adaptive
UBA52	Central memory CD8 T cell	Adaptive
ULBP1	Central memory CD8 T cell	Adaptive
ATM	Effector memeory CD4 T cell	Adaptive
CASP3	Effector memeory CD4 T cell	Adaptive
CASQ1	Effector memeory CD4 T cell	Adaptive
CD300E	Effector memeory CD4 T cell	Adaptive
DARS	Effector memeory CD4 T cell	Adaptive
DOCK9	Effector memeory CD4 T cell	Adaptive
EXOSC9	Effector memeory CD4 T cell	Adaptive
EZH2	Effector memeory CD4 T cell	Adaptive
GDE1	Effector memeory CD4 T cell	Adaptive
IL34	Effector memeory CD4 T cell	Adaptive
NCOA4	Effector memeory CD4 T cell	Adaptive
NEFL	Effector memeory CD4 T cell	Adaptive
PDGFRL	Effector memeory CD4 T cell	Adaptive
PTGS1	Effector memeory CD4 T cell	Adaptive
REPS1	Effector memeory CD4 T cell	Adaptive
SCG2	Effector memeory CD4 T cell	Adaptive
SDPR	Effector memeory CD4 T cell	Adaptive
SIGLEC14	Effector memeory CD4 T cell	Adaptive
SIGLEC6	Effector memeory CD4 T cell	Adaptive
TAL1	Effector memeory CD4 T cell	Adaptive
TFEC	Effector memeory CD4 T cell	Adaptive
TIPIN	Effector memeory CD4 T cell	Adaptive
TPK1	Effector memeory CD4 T cell	Adaptive
UQCRB	Effector memeory CD4 T cell	Adaptive
USP9Y	Effector memeory CD4 T cell	Adaptive
WIPF1	Effector memeory CD4 T cell	Adaptive
ZCRB1	Effector memeory CD4 T cell	Adaptive
ACAP1	Effector memeory CD8 T cell	Adaptive
APOL3	Effector memeory CD8 T cell	Adaptive
ARHGAP10	Effector memeory CD8 T cell	Adaptive
ATP10D	Effector memeory CD8 T cell	Adaptive
C3AR1	Effector memeory CD8 T cell	Adaptive
CCR5	Effector memeory CD8 T cell	Adaptive
CD160	Effector memeory CD8 T cell	Adaptive
CD55	Effector memeory CD8 T cell	Adaptive
CFLAR	Effector memeory CD8 T cell	Adaptive
CMKLR1	Effector memeory CD8 T cell	Adaptive
DAPP1	Effector memeory CD8 T cell	Adaptive
FCRL6	Effector memeory CD8 T cell	Adaptive
FLT3LG	Effector memeory CD8 T cell	Adaptive
GZMM	Effector memeory CD8 T cell	Adaptive
HAPLN3	Effector memeory CD8 T cell	Adaptive
HLA-DMB	Effector memeory CD8 T cell	Adaptive
HLA-DPA1	Effector memeory CD8 T cell	Adaptive
HLA-DPB1	Effector memeory CD8 T cell	Adaptive
IFI16	Effector memeory CD8 T cell	Adaptive
LIME1	Effector memeory CD8 T cell	Adaptive
LTK	Effector memeory CD8 T cell	Adaptive
NFKBIA	Effector memeory CD8 T cell	Adaptive
SETD7	Effector memeory CD8 T cell	Adaptive
SIK1	Effector memeory CD8 T cell	Adaptive
TRIB2	Effector memeory CD8 T cell	Adaptive
ACP5	Gamma delta T cell	Adaptive
AQP9	Gamma delta T cell	Adaptive
BTN3A2	Gamma delta T cell	Adaptive
C1orf54	Gamma delta T cell	Adaptive
CARD8	Gamma delta T cell	Adaptive
CCL18	Gamma delta T cell	Adaptive
CD209	Gamma delta T cell	Adaptive
CD33	Gamma delta T cell	Adaptive
CD36	Gamma delta T cell	Adaptive
CDK5	Gamma delta T cell	Adaptive
IL10RB	Gamma delta T cell	Adaptive
KLRF1	Gamma delta T cell	Adaptive
LGALS1	Gamma delta T cell	Adaptive
MAPK7	Gamma delta T cell	Adaptive
KLHL7	Gamma delta T cell	Adaptive
KRT80	Gamma delta T cell	Adaptive
LAMC1	Gamma delta T cell	Adaptive
LCORL	Gamma delta T cell	Adaptive
LMNB1	Gamma delta T cell	Adaptive
MEIS3P1	Gamma delta T cell	Adaptive
MPL	Gamma delta T cell	Adaptive
FABP1	Gamma delta T cell	Adaptive
FABP5	Gamma delta T cell	Adaptive
FADD	Gamma delta T cell	Adaptive
MFAP3L	Gamma delta T cell	Adaptive
MINPP1	Gamma delta T cell	Adaptive
RPS24	Gamma delta T cell	Adaptive
RPS7	Gamma delta T cell	Adaptive
RPS9	Gamma delta T cell	Adaptive
DBNL	Gamma delta T cell	Adaptive
CCL13	Gamma delta T cell	Adaptive
CD22	Immature B cell	Adaptive
CYBB	Immature B cell	Adaptive
FAM129C	Immature B cell	Adaptive
FCRL1	Immature B cell	Adaptive
FCRL3	Immature B cell	Adaptive
FCRL5	Immature B cell	Adaptive
FCRLA	Immature B cell	Adaptive
HDAC9	Immature B cell	Adaptive
HLA-DQA1	Immature B cell	Adaptive
HVCN1	Immature B cell	Adaptive
KIAA0226	Immature B cell	Adaptive
NCF1	Immature B cell	Adaptive
NCF1B	Immature B cell	Adaptive
P2RY10	Immature B cell	Adaptive
SP100	Immature B cell	Adaptive
TXNIP	Immature B cell	Adaptive
STAP1	Immature B cell	Adaptive
TAGAP	Immature B cell	Adaptive
ZCCHC2	Immature B cell	Adaptive
AICDA	Memory B cell	Adaptive
CCNA2	Memory B cell	Adaptive
CDKN3	Memory B cell	Adaptive
CLCN5	Memory B cell	Adaptive
ENPP1	Memory B cell	Adaptive
FCER1A	Memory B cell	Adaptive
FCRL4	Memory B cell	Adaptive
MYC	Memory B cell	Adaptive
RUNX2	Memory B cell	Adaptive
SORL1	Memory B cell	Adaptive
SOX5	Memory B cell	Adaptive
STAT5A	Memory B cell	Adaptive
STAT5B	Memory B cell	Adaptive
TLR9	Memory B cell	Adaptive
CCL3L1	Regulatory T cell	Adaptive
CD72	Regulatory T cell	Adaptive
CLEC5A	Regulatory T cell	Adaptive
FOXP3	Regulatory T cell	Adaptive
ITGA4	Regulatory T cell	Adaptive
L1CAM	Regulatory T cell	Adaptive
LIPA	Regulatory T cell	Adaptive
LRP1	Regulatory T cell	Adaptive
LRRC42	Regulatory T cell	Adaptive
MARCO	Regulatory T cell	Adaptive
MMP12	Regulatory T cell	Adaptive
MNDA	Regulatory T cell	Adaptive
MRC1	Regulatory T cell	Adaptive
MS4A6A	Regulatory T cell	Adaptive
PELO	Regulatory T cell	Adaptive
PLEK	Regulatory T cell	Adaptive
PRSS23	Regulatory T cell	Adaptive
PTGIR	Regulatory T cell	Adaptive
ST8SIA4	Regulatory T cell	Adaptive
STAB1	Regulatory T cell	Adaptive
B3GAT1	T follicular helper cell	Adaptive
CDK5R1	T follicular helper cell	Adaptive
PDCD1	T follicular helper cell	Adaptive
BCL6	T follicular helper cell	Adaptive
CD200	T follicular helper cell	Adaptive
CD83	T follicular helper cell	Adaptive
CD84	T follicular helper cell	Adaptive
FGF2	T follicular helper cell	Adaptive
GPR18	T follicular helper cell	Adaptive
CEBPA	T follicular helper cell	Adaptive
CECR1	T follicular helper cell	Adaptive
CLEC10A	T follicular helper cell	Adaptive
CLEC4A	T follicular helper cell	Adaptive
CSF1R	T follicular helper cell	Adaptive
CTSS	T follicular helper cell	Adaptive
DMN	T follicular helper cell	Adaptive
DPP4	T follicular helper cell	Adaptive
LRRC32	T follicular helper cell	Adaptive
MC5R	T follicular helper cell	Adaptive
MICA	T follicular helper cell	Adaptive
NCAM1	T follicular helper cell	Adaptive
NCR2	T follicular helper cell	Adaptive
NRP1	T follicular helper cell	Adaptive
PDCD1LG2	T follicular helper cell	Adaptive
PDCD6	T follicular helper cell	Adaptive
PRDX1	T follicular helper cell	Adaptive
RAE1	T follicular helper cell	Adaptive
RAET1E	T follicular helper cell	Adaptive
SIGLEC7	T follicular helper cell	Adaptive
SIGLEC9	T follicular helper cell	Adaptive
TYRO3	T follicular helper cell	Adaptive
CHST12	T follicular helper cell	Adaptive
CLIC3	T follicular helper cell	Adaptive
IVNS1ABP	T follicular helper cell	Adaptive
KIR2DL2	T follicular helper cell	Adaptive
LGMN	T follicular helper cell	Adaptive
CD70	Type 1 T helper cell	Adaptive
TBX21	Type 1 T helper cell	Adaptive
ADAM8	Type 1 T helper cell	Adaptive
AHCYL2	Type 1 T helper cell	Adaptive
ALCAM	Type 1 T helper cell	Adaptive
B3GALNT1	Type 1 T helper cell	Adaptive
BBS12	Type 1 T helper cell	Adaptive
BST1	Type 1 T helper cell	Adaptive
CD151	Type 1 T helper cell	Adaptive
CD47	Type 1 T helper cell	Adaptive
CD48	Type 1 T helper cell	Adaptive
CD52	Type 1 T helper cell	Adaptive
CD53	Type 1 T helper cell	Adaptive
CD59	Type 1 T helper cell	Adaptive
CD6	Type 1 T helper cell	Adaptive
CD68	Type 1 T helper cell	Adaptive
CD7	Type 1 T helper cell	Adaptive
CD96	Type 1 T helper cell	Adaptive
CFHR3	Type 1 T helper cell	Adaptive
CHRM3	Type 1 T helper cell	Adaptive
CLEC7A	Type 1 T helper cell	Adaptive
COL23A1	Type 1 T helper cell	Adaptive
COL4A4	Type 1 T helper cell	Adaptive
COL5A3	Type 1 T helper cell	Adaptive
DAB1	Type 1 T helper cell	Adaptive
DLEU7	Type 1 T helper cell	Adaptive
DOC2B	Type 1 T helper cell	Adaptive
EMP1	Type 1 T helper cell	Adaptive
F12	Type 1 T helper cell	Adaptive
FURIN	Type 1 T helper cell	Adaptive
GAB3	Type 1 T helper cell	Adaptive
GATM	Type 1 T helper cell	Adaptive
GFPT2	Type 1 T helper cell	Adaptive
GPR25	Type 1 T helper cell	Adaptive
GREM2	Type 1 T helper cell	Adaptive
HAVCR1	Type 1 T helper cell	Adaptive
HSD11B1	Type 1 T helper cell	Adaptive
HUNK	Type 1 T helper cell	Adaptive
IGF2	Type 1 T helper cell	Adaptive
RCSD1	Type 1 T helper cell	Adaptive
RYR1	Type 1 T helper cell	Adaptive
SAV1	Type 1 T helper cell	Adaptive
SELE	Type 1 T helper cell	Adaptive
SELP	Type 1 T helper cell	Adaptive
SH3KBP1	Type 1 T helper cell	Adaptive
SIT1	Type 1 T helper cell	Adaptive
SLC35B3	Type 1 T helper cell	Adaptive
SIGLEC10	Type 1 T helper cell	Adaptive
SKAP1	Type 1 T helper cell	Adaptive
THUMPD2	Type 1 T helper cell	Adaptive
TIGIT	Type 1 T helper cell	Adaptive
ZEB2	Type 1 T helper cell	Adaptive
ENC1	Type 1 T helper cell	Adaptive
FAM134B	Type 1 T helper cell	Adaptive
FBXO30	Type 1 T helper cell	Adaptive
FCGR2C	Type 1 T helper cell	Adaptive
STAC	Type 1 T helper cell	Adaptive
LTC4S	Type 1 T helper cell	Adaptive
MAN1B1	Type 1 T helper cell	Adaptive
MDH1	Type 1 T helper cell	Adaptive
MMD	Type 1 T helper cell	Adaptive
RGS16	Type 1 T helper cell	Adaptive
IL12A	Type 1 T helper cell	Adaptive
P2RX5	Type 1 T helper cell	Adaptive
CD97	Type 1 T helper cell	Adaptive
ITGB4	Type 1 T helper cell	Adaptive
ICAM3	Type 1 T helper cell	Adaptive
METRNL	Type 1 T helper cell	Adaptive
TNFRSF1A	Type 1 T helper cell	Adaptive
IRF1	Type 1 T helper cell	Adaptive
HTR2B	Type 1 T helper cell	Adaptive
CALD1	Type 1 T helper cell	Adaptive
MOCOS	Type 1 T helper cell	Adaptive
TRAF3IP2	Type 1 T helper cell	Adaptive
TLR8	Type 1 T helper cell	Adaptive
TRAF1	Type 1 T helper cell	Adaptive
DUSP14	Type 1 T helper cell	Adaptive
IL17A	Type 17 T helper cell	Adaptive
IL17RA	Type 17 T helper cell	Adaptive
C2CD4A	Type 17 T helper cell	Adaptive
C2CD4B	Type 17 T helper cell	Adaptive
CA2	Type 17 T helper cell	Adaptive
CCDC65	Type 17 T helper cell	Adaptive
CEACAM3	Type 17 T helper cell	Adaptive
IL17C	Type 17 T helper cell	Adaptive
IL17F	Type 17 T helper cell	Adaptive
IL17RC	Type 17 T helper cell	Adaptive
IL17RE	Type 17 T helper cell	Adaptive
IL23A	Type 17 T helper cell	Adaptive
ILDR1	Type 17 T helper cell	Adaptive
LONRF3	Type 17 T helper cell	Adaptive
SH2D6	Type 17 T helper cell	Adaptive
TNIP2	Type 17 T helper cell	Adaptive
ABCA1	Type 17 T helper cell	Adaptive
ABCB1	Type 17 T helper cell	Adaptive
ADAMTS12	Type 17 T helper cell	Adaptive
ANK1	Type 17 T helper cell	Adaptive
ANKRD22	Type 17 T helper cell	Adaptive
B3GALT2	Type 17 T helper cell	Adaptive
CAMTA1	Type 17 T helper cell	Adaptive
CCR9	Type 17 T helper cell	Adaptive
CD40	Type 17 T helper cell	Adaptive
GPR44	Type 17 T helper cell	Adaptive
IFT80	Type 17 T helper cell	Adaptive
ASB2	Type 2 T helper cell	Adaptive
CSRP2	Type 2 T helper cell	Adaptive
DAPK1	Type 2 T helper cell	Adaptive
DLC1	Type 2 T helper cell	Adaptive
DNAJC12	Type 2 T helper cell	Adaptive
DUSP6	Type 2 T helper cell	Adaptive
GNAI1	Type 2 T helper cell	Adaptive
LAMP3	Type 2 T helper cell	Adaptive
NRP2	Type 2 T helper cell	Adaptive
OSBPL1A	Type 2 T helper cell	Adaptive
PDE4B	Type 2 T helper cell	Adaptive
PHLDA1	Type 2 T helper cell	Adaptive
PLA2G4A	Type 2 T helper cell	Adaptive
RAB27B	Type 2 T helper cell	Adaptive
RBMS3	Type 2 T helper cell	Adaptive
RNF125	Type 2 T helper cell	Adaptive
TMPRSS3	Type 2 T helper cell	Adaptive
GATA3	Type 2 T helper cell	Adaptive
BIRC5	Type 2 T helper cell	Adaptive
CDC25C	Type 2 T helper cell	Adaptive
CDC7	Type 2 T helper cell	Adaptive
CENPF	Type 2 T helper cell	Adaptive
CXCR6	Type 2 T helper cell	Adaptive
DHFR	Type 2 T helper cell	Adaptive
EVI5	Type 2 T helper cell	Adaptive
GSTA4	Type 2 T helper cell	Adaptive
HELLS	Type 2 T helper cell	Adaptive
IL26	Type 2 T helper cell	Adaptive
LAIR2	Type 2 T helper cell	Adaptive
ABCD1	Activated dendritic cell	Innate
C1QC	Activated dendritic cell	Innate
CAPG	Activated dendritic cell	Innate
CCL3L3	Activated dendritic cell	Innate
CD207	Activated dendritic cell	Innate
CD302	Activated dendritic cell	Innate
ATP5B	Activated dendritic cell	Innate
ATP5L	Activated dendritic cell	Innate
ATP6V1A	Activated dendritic cell	Innate
BCL2L1	Activated dendritic cell	Innate
C1QB	Activated dendritic cell	Innate
SNURF	Activated dendritic cell	Innate
SPCS3	Activated dendritic cell	Innate
CCNA1	Activated dendritic cell	Innate
CEACAM8	Activated dendritic cell	Innate
NOS2	Activated dendritic cell	Innate
SRA1	Activated dendritic cell	Innate
TNFRSF6B	Activated dendritic cell	Innate
TREM1	Activated dendritic cell	Innate
TREML1	Activated dendritic cell	Innate
RHOA	Activated dendritic cell	Innate
SLC25A37	Activated dendritic cell	Innate
TNFSF14	Activated dendritic cell	Innate
TREML4	Activated dendritic cell	Innate
VNN2	Activated dendritic cell	Innate
XPO6	Activated dendritic cell	Innate
CLEC4C	Activated dendritic cell	Innate
TNFAIP2	Activated dendritic cell	Innate
UBD	Activated dendritic cell	Innate
ACTR3	Activated dendritic cell	Innate
RAB1A	Activated dendritic cell	Innate
SLA	Activated dendritic cell	Innate
HLA-DQA2	Activated dendritic cell	Innate
SIGLEC5	Activated dendritic cell	Innate
SLAMF9	Activated dendritic cell	Innate
ABAT	CD56bright natural killer cell	Innate
C11orf75	CD56bright natural killer cell	Innate
C5orf15	CD56bright natural killer cell	Innate
CDHR1	CD56bright natural killer cell	Innate
DCAF12	CD56bright natural killer cell	Innate
DYNLL1	CD56bright natural killer cell	Innate
GPR137B	CD56bright natural killer cell	Innate
HCP5	CD56bright natural killer cell	Innate
HDGFRP2	CD56bright natural killer cell	Innate
KRT86	CD56bright natural killer cell	Innate
MLST8	CD56bright natural killer cell	Innate
ELMOD3	CD56bright natural killer cell	Innate
ENTPD5	CD56bright natural killer cell	Innate
FAM119A	CD56bright natural killer cell	Innate
FAM179A	CD56bright natural killer cell	Innate
CLIC2	CD56bright natural killer cell	Innate
COX7A2L	CD56bright natural killer cell	Innate
CREB3L4	CD56bright natural killer cell	Innate
CSF1	CD56bright natural killer cell	Innate
CSNK2A2	CD56bright natural killer cell	Innate
CSTA	CD56bright natural killer cell	Innate
CSTB	CD56bright natural killer cell	Innate
CTPS	CD56bright natural killer cell	Innate
CTSD	CD56bright natural killer cell	Innate
FST	CD56bright natural killer cell	Innate
GATA2	CD56bright natural killer cell	Innate
GMPR	CD56bright natural killer cell	Innate
HDC	CD56bright natural killer cell	Innate
HEY1	CD56bright natural killer cell	Innate
HOXA1	CD56bright natural killer cell	Innate
HS2ST1	CD56bright natural killer cell	Innate
HS3ST1	CD56bright natural killer cell	Innate
BCL11B	CD56bright natural killer cell	Innate
CDH3	CD56bright natural killer cell	Innate
MYL6B	CD56bright natural killer cell	Innate
NAA16	CD56bright natural killer cell	Innate
ClQA	CD56bright natural killer cell	Innate
ClQB	CD56bright natural killer cell	Innate
CYP27B1	CD56bright natural killer cell	Innate
EIF3M	CD56bright natural killer cell	Innate
CYP27A1	CD56dim natural killer cell	Innate
DDX55	CD56dim natural killer cell	Innate
DYRK2	CD56dim natural killer cell	Innate
RPL37A	CD56dim natural killer cell	Innate
NOTCH3	CD56dim natural killer cell	Innate
AKR7A3	CD56dim natural killer cell	Innate
GPRC5C	CD56dim natural killer cell	Innate
GRIN1	CD56dim natural killer cell	Innate
HLA-E	CD56dim natural killer cell	Innate
PORCN	CD56dim natural killer cell	Innate
PSMC4	CD56dim natural killer cell	Innate
UPP1	CD56dim natural killer cell	Innate
IL21R	CD56dim natural killer cell	Innate
KIR2DS1	CD56dim natural killer cell	Innate
KIR2DS2	CD56dim natural killer cell	Innate
KIR2DS5	CD56dim natural killer cell	Innate
GIPR	Eosinophil	Innate
KRT18P50	Eosinophil	Innate
LRMP	Eosinophil	Innate
FOSB	Eosinophil	Innate
RRP12	Eosinophil	Innate
GPR183	Eosinophil	Innate
NR4A3	Eosinophil	Innate
ST3GAL6	Eosinophil	Innate
DEPDC5	Eosinophil	Innate
PDE6C	Eosinophil	Innate
PKD2L2	Eosinophil	Innate
GPR65	Eosinophil	Innate
IL5RA	Eosinophil	Innate
P2RY14	Eosinophil	Innate
DACH1	Eosinophil	Innate
DAPK2	Eosinophil	Innate
EMR3	Eosinophil	Innate
ACADM	Immature dendritic cell	Innate
AHCYL1	Immature dendritic cell	Innate
ALDH1A2	Immature dendritic cell	Innate
ALDH3A2	Immature dendritic cell	Innate
ALDH9A1	Immature dendritic cell	Innate
ALOX15	Immature dendritic cell	Innate
AMT	Immature dendritic cell	Innate
ARL1	Immature dendritic cell	Innate
ATIC	Immature dendritic cell	Innate
ATP5A1	Immature dendritic cell	Innate
CAPZA1	Immature dendritic cell	Innate
LILRA5	Immature dendritic cell	Innate
RDX	Immature dendritic cell	Innate
RRAGD	Immature dendritic cell	Innate
TACSTD2	Immature dendritic cell	Innate
INPP5F	Immature dendritic cell	Innate
RAB38	Immature dendritic cell	Innate
PLAU	Immature dendritic cell	Innate
CSF3R	Immature dendritic cell	Innate
SLC18A2	Immature dendritic cell	Innate
AMPD2	Immature dendritic cell	Innate
CLTB	Immature dendritic cell	Innate
C1orf162	Immature dendritic cell	Innate
AIF1	Macrophage	Innate
CCL1	Macrophage	Innate
CCL14	Macrophage	Innate
CCL23	Macrophage	Innate
CCL26	Macrophage	Innate
CD300LB	Macrophage	Innate
CNR1	Macrophage	Innate
CNR2	Macrophage	Innate
EIF1	Macrophage	Innate
EIF4A1	Macrophage	Innate
FPR1	Macrophage	Innate
FPR2	Macrophage	Innate
FRAT2	Macrophage	Innate
GPR27	Macrophage	Innate
GPR77	Macrophage	Innate
RNASE2	Macrophage	Innate
MS4A2	Macrophage	Innate
BASP1	Macrophage	Innate
IGSF6	Macrophage	Innate
HK3	Macrophage	Innate
VNN1	Macrophage	Innate
FES	Macrophage	Innate
NPL	Macrophage	Innate
FZD2	Macrophage	Innate
FAM198B	Macrophage	Innate
HNMT	Macrophage	Innate
SLC15A3	Macrophage	Innate
CD4	Macrophage	Innate
TXNDC3	Macrophage	Innate
FRMD4A	Macrophage	Innate
CRYBB1	Macrophage	Innate
HRH1	Macrophage	Innate
WNT5B	Macrophage	Innate
ADAMTS3	Mast cell	Innate
CPA3	Mast cell	Innate
CMA1	Mast cell	Innate
CTSG	Mast cell	Innate
ARHGAP15	Mast cell	Innate
CPM	Mast cell	Innate
FCN1	Mast cell	Innate
FTL	Mast cell	Innate
HSPA6	Mast cell	Innate
ITGA9	Mast cell	Innate
RNASE3	Mast cell	Innate
S100A4	Mast cell	Innate
SIGLEC8	Mast cell	Innate
SLC6A4	Mast cell	Innate
PTGS2	Mast cell	Innate
EGR3	Mast cell	Innate
PILRA	Mast cell	Innate
CCR2	MDSC	Innate
CD14	MDSC	Innate
CD2	MDSC	Innate
CD86	MDSC	Innate
CXCR4	MDSC	Innate
FCGR2A	MDSC	Innate
FCGR2B	MDSC	Innate
FCGR3A	MDSC	Innate
FERMT3	MDSC	Innate
GPSM3	MDSC	Innate
IL18BP	MDSC	Innate
IL4R	MDSC	Innate
ITGAL	MDSC	Innate
ITGAM	MDSC	Innate
PARVG	MDSC	Innate
PSAP	MDSC	Innate
PTGER2	MDSC	Innate
PTGES2	MDSC	Innate
S100A8	MDSC	Innate
S100A9	MDSC	Innate
ASGR2	Monocyte	Innate
CFP	Monocyte	Innate
ASGR1	Monocyte	Innate
CD1D	Monocyte	Innate
UPK3A	Monocyte	Innate
ACTG1	Monocyte	Innate
ANXA5	Monocyte	Innate
ATP6V1B2	Monocyte	Innate
CFL1	Monocyte	Innate
DAZAP2	Monocyte	Innate
CTBS	Monocyte	Innate
EMR4P	Monocyte	Innate
HIVEP2	Monocyte	Innate
MARCKSL1	Monocyte	Innate
MBP	Monocyte	Innate
MMP15	Monocyte	Innate
PNPLA6	Monocyte	Innate
TMBIM6	Monocyte	Innate
PQBP1	Monocyte	Innate
TEX264	Monocyte	Innate
IKZF1	Monocyte	Innate
AKT3	Natural killer cell	Innate
AXL	Natural killer cell	Innate
BST2	Natural killer cell	Innate
CDH2	Natural killer cell	Innate
CRTAM	Natural killer cell	Innate
CSF2RA	Natural killer cell	Innate
CTSZ	Natural killer cell	Innate
CXCL1	Natural killer cell	Innate
CYTH1	Natural killer cell	Innate
DAXX	Natural killer cell	Innate
DGKH	Natural killer cell	Innate
DLL4	Natural killer cell	Innate
DPYD	Natural killer cell	Innate
ERBB3	Natural killer cell	Innate
F11R	Natural killer cell	Innate
FAM27A	Natural killer cell	Innate
FAM49A	Natural killer cell	Innate
FASLG	Natural killer cell	Innate
FCGR1A	Natural killer cell	Innate
FN1	Natural killer cell	Innate
FSTL1	Natural killer cell	Innate
FUCA1	Natural killer cell	Innate
GBP3	Natural killer cell	Innate
GLS2	Natural killer cell	Innate
GRB2	Natural killer cell	Innate
LST1	Natural killer cell	Innate
BCL2	Natural killer cell	Innate
CDC5L	Natural killer cell	Innate
FGF18	Natural killer cell	Innate
FUT5	Natural killer cell	Innate
FZR1	Natural killer cell	Innate
GAGE2	Natural killer cell	Innate
IGFBP5	Natural killer cell	Innate
KANK2	Natural killer cell	Innate
LDB3	Natural killer cell	Innate
BTN2A2	Natural killer T cell	Innate
CD101	Natural killer T cell	Innate
CD109	Natural killer T cell	Innate
CNPY3	Natural killer T cell	Innate
CNPY4	Natural killer T cell	Innate
CREB1	Natural killer T cell	Innate
CRTC2	Natural killer T cell	Innate
CRTC3	Natural killer T cell	Innate
CSF2	Natural killer T cell	Innate
KLRC1	Natural killer T cell	Innate
FUT4	Natural killer T cell	Innate
ICAM2	Natural killer T cell	Innate
IL32	Natural killer T cell	Innate
LAMP2	Natural killer T cell	Innate
LILRB5	Natural killer T cell	Innate
KLRG1	Natural killer T cell	Innate
HSPA4	Natural killer T cell	Innate
HSPB6	Natural killer T cell	Innate
ISM2	Natural killer T cell	Innate
ITIH2	Natural killer T cell	Innate
KDM4C	Natural killer T cell	Innate
KIR2DS4	Natural killer T cell	Innate
KIRREL3	Natural killer T cell	Innate
SDCBP	Natural killer T cell	Innate
NFATC2IP	Natural killer T cell	Innate
MICB	Natural killer T cell	Innate
KIR2DL1	Natural killer T cell	Innate
KIR2DL3	Natural killer T cell	Innate
KIR3DL1	Natural killer T cell	Innate
KIR3DL2	Natural killer T cell	Innate
NCR1	Natural killer T cell	Innate
FOSL1	Natural killer T cell	Innate
TSLP	Natural killer T cell	Innate
SLC7A7	Natural killer T cell	Innate
SPP1	Natural killer T cell	Innate
TREM2	Natural killer T cell	Innate
UBASH3A	Natural killer T cell	Innate
YBX2	Natural killer T cell	Innate
CCDC88A	Natural killer T cell	Innate
CLEC1A	Natural killer T cell	Innate
THBD	Natural killer T cell	Innate
PDPN	Natural killer T cell	Innate
VCAM1	Natural killer T cell	Innate
EMR1	Natural killer T cell	Innate
CREB5	Neutrophil	Innate
CDA	Neutrophil	Innate
CHST15	Neutrophil	Innate
S100A12	Neutrophil	Innate
APOBEC3A	Neutrophil	Innate
CASP5	Neutrophil	Innate
MMP25	Neutrophil	Innate
HAL	Neutrophil	Innate
C1orf183	Neutrophil	Innate
FFAR2	Neutrophil	Innate
MAK	Neutrophil	Innate
CXCR1	Neutrophil	Innate
STEAP4	Neutrophil	Innate
MGAM	Neutrophil	Innate
BTNL8	Neutrophil	Innate
CXCR2	Neutrophil	Innate
TNFRSF10C	Neutrophil	Innate
VNN3	Neutrophil	Innate
CBX6	Plasmacytoid dendritic cell	Innate
DAB2	Plasmacytoid dendritic cell	Innate
DDX17	Plasmacytoid dendritic cell	Innate
HIGD1A	Plasmacytoid dendritic cell	Innate
IDH3A	Plasmacytoid dendritic cell	Innate
IL3RA	Plasmacytoid dendritic cell	Innate
MAGED1	Plasmacytoid dendritic cell	Innate
NUCB2	Plasmacytoid dendritic cell	Innate
OFD1	Plasmacytoid dendritic cell	Innate
OGT	Plasmacytoid dendritic cell	Innate
PDIA4	Plasmacytoid dendritic cell	Innate
SERTAD2	Plasmacytoid dendritic cell	Innate
SIRPA	Plasmacytoid dendritic cell	Innate
TMED2	Plasmacytoid dendritic cell	Innate
ENG	Plasmacytoid dendritic cell	Innate
FCAR	Plasmacytoid dendritic cell	Innate
IGF1	Plasmacytoid dendritic cell	Innate
ITGA2B	Plasmacytoid dendritic cell	Innate
GABARAP	Plasmacytoid dendritic cell	Innate
GPX1	Plasmacytoid dendritic cell	Innate
KRT23	Plasmacytoid dendritic cell	Innate
PROK2	Plasmacytoid dendritic cell	Innate
RALB	Plasmacytoid dendritic cell	Innate
RETNLB	Plasmacytoid dendritic cell	Innate
RNF141	Plasmacytoid dendritic cell	Innate
SEC14L1	Plasmacytoid dendritic cell	Innate
SEPX1	Plasmacytoid dendritic cell	Innate
EMP3	Plasmacytoid dendritic cell	Innate
CD300LF	Plasmacytoid dendritic cell	Innate
ABTB1	Plasmacytoid dendritic cell	Innate
KLHL21	Plasmacytoid dendritic cell	Innate
PHRF1	Plasmacytoid dendritic cell	Innate

## Sheet: Supplementary table 3
Supplementary table 3 | Immune-related genes from Immport database
Symbol	ID	Name	Synonyms	Chromosome	Category
AZGP1	563	alpha-2-glycoprotein 1, zinc-binding	ZA2G|ZAG	7	Antigen_Processing_and_Presentation
B2M	567	beta-2-microglobulin	IMD43	15	Antigen_Processing_and_Presentation
CALR	811	calreticulin	CRT|HEL-S-99n|RO|SSA|cC1qR	19	Antigen_Processing_and_Presentation
CANX	821	calnexin	CNX|IP90|P90	5	Antigen_Processing_and_Presentation
CD1A	909	CD1a molecule	CD1|FCB6|HTA1|R4|T6	1	Antigen_Processing_and_Presentation
CD1B	910	CD1b molecule	CD1|CD1A|R1	1	Antigen_Processing_and_Presentation
CD1C	911	CD1c molecule	BDCA1|CD1|CD1A|R7	1	Antigen_Processing_and_Presentation
CD1D	912	CD1d molecule	CD1A|R3|R3G1	1	Antigen_Processing_and_Presentation
CD1E	913	CD1e molecule	CD1A|R2	1	Antigen_Processing_and_Presentation
CD4	920	CD4 molecule	CD4mut	12	Antigen_Processing_and_Presentation
CD8A	925	CD8a molecule	CD8|Leu2|p32	2	Antigen_Processing_and_Presentation
CD8B	926	CD8b molecule	CD8B1|LEU2|LY3|LYT3|P37	2	Antigen_Processing_and_Presentation
CD74	972	CD74 molecule	DHLAG|HLADG|II|Ia-GAMMA|p33	5	Antigen_Processing_and_Presentation
CREB1	1385	cAMP responsive element binding protein 1	CREB|CREB-1	2	Antigen_Processing_and_Presentation
CTSB	1508	cathepsin B	APPS|CPSB|RECEUP	8	Antigen_Processing_and_Presentation
CTSE	1510	cathepsin E	CATE	1	Antigen_Processing_and_Presentation
CTSL	1514	cathepsin L	CATL|CTSL1|MEP	9	Antigen_Processing_and_Presentation
CTSS	1520	cathepsin S	-	1	Antigen_Processing_and_Presentation
FCER1G	2207	Fc fragment of IgE receptor Ig	FCRG	1	Antigen_Processing_and_Presentation
FCGRT	2217	Fc fragment of IgG receptor and transporter	FCRN|alpha-chain	19	Antigen_Processing_and_Presentation
PDIA3	2923	protein disulfide isomerase family A member 3	ER60|ERp57|ERp60|ERp61|GRP57|GRP58|HEL-S-269|HEL-S-93n|HsT17083|P58|PI-PLC	15	Antigen_Processing_and_Presentation
HFE	3077	homeostatic iron regulator	HFE1|HH|HLA-H|MVCD7|TFQTL2	6	Antigen_Processing_and_Presentation
HLA-A	3105	major histocompatibility complex, class I, A	HLAA	6	Antigen_Processing_and_Presentation
HLA-B	3106	major histocompatibility complex, class I, B	AS|B-4901|HLAB	6	Antigen_Processing_and_Presentation
HLA-C	3107	major histocompatibility complex, class I, C	D6S204|HLA-JY3|HLAC|HLC-C|MHC|PSORS1	6	Antigen_Processing_and_Presentation
HLA-DMA	3108	major histocompatibility complex, class II, DM alpha	D6S222E|DMA|HLADM|RING6	6	Antigen_Processing_and_Presentation
HLA-DMB	3109	major histocompatibility complex, class II, DM beta	D6S221E|RING7	6	Antigen_Processing_and_Presentation
HLA-DOA	3111	major histocompatibility complex, class II, DO alpha	HLA-DNA|HLA-DZA|HLADZ	6	Antigen_Processing_and_Presentation
HLA-DOB	3112	major histocompatibility complex, class II, DO beta	DOB|HLA_DOB	6	Antigen_Processing_and_Presentation
HLA-DPA1	3113	major histocompatibility complex, class II, DP alpha 1	DP(W3)|DP(W4)|DPA1|HLA-DP1A|HLA-DPB1|HLADP|HLASB|PLT1	6	Antigen_Processing_and_Presentation
HLA-DPB1	3115	major histocompatibility complex, class II, DP beta 1	DPB1|HLA-DP|HLA-DP1B|HLA-DPB	6	Antigen_Processing_and_Presentation
HLA-DQA1	3117	major histocompatibility complex, class II, DQ alpha 1	CELIAC1|DQ-A1|DQA1|HLA-DQA	6	Antigen_Processing_and_Presentation
HLA-DQA2	3118	major histocompatibility complex, class II, DQ alpha 2	DC-alpha|DX-ALPHA|HLA-DCA|HLA-DXA|HLADQA2	6	Antigen_Processing_and_Presentation
HLA-DQB1	3119	major histocompatibility complex, class II, DQ beta 1	CELIAC1|HLA-DQB|IDDM1	6	Antigen_Processing_and_Presentation
HLA-DRA	3122	major histocompatibility complex, class II, DR alpha	HLA-DRA1	6	Antigen_Processing_and_Presentation
HLA-DRB1	3123	major histocompatibility complex, class II, DR beta 1	DRB1|HLA-DR1B|HLA-DRB|SS1	6	Antigen_Processing_and_Presentation
HLA-DRB3	3125	major histocompatibility complex, class II, DR beta 3	DRB3|HLA-DPB1|HLA-DR1B|HLA-DR3B	6	Antigen_Processing_and_Presentation
HLA-DRB4	3126	major histocompatibility complex, class II, DR beta 4	DR4|DRB4|HLA-DR4B|HLA-DRB4*	6	Antigen_Processing_and_Presentation
HLA-DRB5	3127	major histocompatibility complex, class II, DR beta 5	-	6	Antigen_Processing_and_Presentation
HLA-E	3133	major histocompatibility complex, class I, E	HLA-6.2|QA1	6	Antigen_Processing_and_Presentation
HLA-F	3134	major histocompatibility complex, class I, F	CDA12|HLA-5.4|HLA-CDA12|HLAF	6	Antigen_Processing_and_Presentation
HLA-G	3135	major histocompatibility complex, class I, G	MHC-G	6	Antigen_Processing_and_Presentation
HLA-H	3136	major histocompatibility complex, class I, H (pseudogene)	HLAHP	6	Antigen_Processing_and_Presentation
MR1	3140	major histocompatibility complex, class I-related	HLALS	1	Antigen_Processing_and_Presentation
HSPA1A	3303	heat shock protein family A (Hsp70) member 1A	HEL-S-103|HSP70-1|HSP70-1A|HSP70-2|HSP70.1|HSP70.2|HSP70I|HSP72|HSPA1	6	Antigen_Processing_and_Presentation
HSPA1B	3304	heat shock protein family A (Hsp70) member 1B	HSP70-1|HSP70-1B|HSP70-2|HSP70.1|HSP70.2|HSP72|HSPA1|HSX70	6	Antigen_Processing_and_Presentation
HSPA1L	3305	heat shock protein family A (Hsp70) member 1 like	HSP70-1L|HSP70-HOM|HSP70T|hum70t	6	Antigen_Processing_and_Presentation
HSPA2	3306	heat shock protein family A (Hsp70) member 2	HSP70-2|HSP70-3	14	Antigen_Processing_and_Presentation
HSPA4	3308	heat shock protein family A (Hsp70) member 4	APG-2|HEL-S-5a|HS24/P52|HSPH2|RY|hsp70|hsp70RY	5	Antigen_Processing_and_Presentation
HSPA5	3309	heat shock protein family A (Hsp70) member 5	BIP|GRP78|HEL-S-89n|MIF2	9	Antigen_Processing_and_Presentation
HSPA6	3310	heat shock protein family A (Hsp70) member 6	HSP70B'	1	Antigen_Processing_and_Presentation
HSPA8	3312	heat shock protein family A (Hsp70) member 8	HEL-33|HEL-S-72p|HSC54|HSC70|HSC71|HSP71|HSP73|HSPA10|LAP-1|LAP1|NIP71	11	Antigen_Processing_and_Presentation
HSP90AA1	3320	heat shock protein 90 alpha family class A member 1	EL52|HEL-S-65p|HSP86|HSP89A|HSP90A|HSP90N|HSPC1|HSPCA|HSPCAL1|HSPCAL4|HSPN|Hsp103|Hsp89|Hsp90|LAP-2|LAP2	14	Antigen_Processing_and_Presentation
HSP90AB1	3326	heat shock protein 90 alpha family class B member 1	D6S182|HSP84|HSP90B|HSPC2|HSPCB	6	Antigen_Processing_and_Presentation
ICAM1	3383	intercellular adhesion molecule 1	BB2|CD54|P3.58	19	Antigen_Processing_and_Presentation
IFNA1	3439	interferon alpha 1	IFL|IFN|IFN-ALPHA|IFN-alphaD|IFNA13|IFNA@|leIF D	9	Antigen_Processing_and_Presentation
IFNA2	3440	interferon alpha 2	IFN-alpha-2|IFN-alphaA|IFNA|IFNA2B|leIF A	9	Antigen_Processing_and_Presentation
IFNA4	3441	interferon alpha 4	IFN-alpha4a|INFA4	9	Antigen_Processing_and_Presentation
IFNA5	3442	interferon alpha 5	IFN-alpha-5|IFN-alphaG|INA5|INFA5|leIF G	9	Antigen_Processing_and_Presentation
IFNA6	3443	interferon alpha 6	IFN-alphaK	9	Antigen_Processing_and_Presentation
IFNA7	3444	interferon alpha 7	IFN-alphaJ|IFNA-J	9	Antigen_Processing_and_Presentation
IFNA8	3445	interferon alpha 8	IFN-alphaB	9	Antigen_Processing_and_Presentation
IFNA10	3446	interferon alpha 10	IFN-alphaC	9	Antigen_Processing_and_Presentation
IFNA13	3447	interferon alpha 13	-	9	Antigen_Processing_and_Presentation
IFNA14	3448	interferon alpha 14	IFN-alphaH|LEIF2H	9	Antigen_Processing_and_Presentation
IFNA16	3449	interferon alpha 16	IFN-alpha-16|IFN-alphaO	9	Antigen_Processing_and_Presentation
IFNA17	3451	interferon alpha 17	IFN-alphaI|IFNA|INFA|LEIF2C1	9	Antigen_Processing_and_Presentation
IFNA21	3452	interferon alpha 21	IFN-alphaI|LeIF F|leIF-F	9	Antigen_Processing_and_Presentation
IFNG	3458	interferon gamma	IFG|IFI	12	Antigen_Processing_and_Presentation
KIR2DL1	3802	killer cell immunoglobulin like receptor, two Ig domains and long cytoplasmic tail 1	CD158A|KIR-K64|KIR221|KIR2DL3|NKAT|NKAT-1|NKAT1|p58.1	19	Antigen_Processing_and_Presentation
KIR2DL2	3803	killer cell immunoglobulin like receptor, two Ig domains and long cytoplasmic tail 2	CD158B1|CD158b|NKAT-6|NKAT6|p58.2	19	Antigen_Processing_and_Presentation
KIR2DL3	3804	killer cell immunoglobulin like receptor, two Ig domains and long cytoplasmic tail 3	CD158B2|CD158b|GL183|KIR-023GB|KIR-K7b|KIR-K7c|KIR2DL|KIR2DS5|KIRCL23|NKAT|NKAT2|NKAT2A|NKAT2B|p58	19	Antigen_Processing_and_Presentation
KIR2DL4	3805	killer cell immunoglobulin like receptor, two Ig domains and long cytoplasmic tail 4	CD158D|G9P|KIR-103AS|KIR-2DL4|KIR103|KIR103AS	19	Antigen_Processing_and_Presentation
KIR2DS1	3806	killer cell immunoglobulin like receptor, two Ig domains and short cytoplasmic tail 1	CD158H|CD158a|p50.1	19	Antigen_Processing_and_Presentation
KIR2DS3	3808	killer cell immunoglobulin like receptor, two Ig domains and short cytoplasmic tail 3	NKAT7	19	Antigen_Processing_and_Presentation
KIR2DS4	3809	killer cell immunoglobulin like receptor, two Ig domains and short cytoplasmic tail 4	CD158I|KIR-2DS4|KIR1D|KIR412|KKA3|NKAT-8|NKAT8	19	Antigen_Processing_and_Presentation
KIR2DS5	3810	killer cell immunoglobulin like receptor, two Ig domains and short cytoplasmic tail 5	CD158G|NKAT9	19	Antigen_Processing_and_Presentation
KIR3DL1	3811	killer cell immunoglobulin like receptor, three Ig domains and long cytoplasmic tail 1	CD158E1|KIR|KIR3DL1/S1|NKAT-3|NKAT3|NKB1|NKB1B	19	Antigen_Processing_and_Presentation
KIR3DL2	3812	killer cell immunoglobulin like receptor, three Ig domains and long cytoplasmic tail 2	3DL2|CD158K|KIR-3DL2|NKAT-4|NKAT4|NKAT4B|p140	19	Antigen_Processing_and_Presentation
KLRC1	3821	killer cell lectin like receptor C1	CD159A|NKG2|NKG2A	12	Antigen_Processing_and_Presentation
KLRC2	3822	killer cell lectin like receptor C2	CD159c|NKG2-C|NKG2C	12	Antigen_Processing_and_Presentation
KLRC3	3823	killer cell lectin like receptor C3	NKG2-E|NKG2E	12	Antigen_Processing_and_Presentation
KLRD1	3824	killer cell lectin like receptor D1	CD94	12	Antigen_Processing_and_Presentation
LTA	4049	lymphotoxin alpha	LT|TNFB|TNFSF1|TNLG1E	6	Antigen_Processing_and_Presentation
CIITA	4261	class II major histocompatibility complex transactivator	C2TA|CIITAIV|MHC2TA|NLRA	16	Antigen_Processing_and_Presentation
MICA	100507436	MHC class I polypeptide-related sequence A	MIC-A|PERB11.1	6	Antigen_Processing_and_Presentation
MICB	4277	MHC class I polypeptide-related sequence B	PERB11.2	6	Antigen_Processing_and_Presentation
NFYA	4800	nuclear transcription factor Y subunit alpha	CBF-A|CBF-B|HAP2|NF-YA	6	Antigen_Processing_and_Presentation
NFYB	4801	nuclear transcription factor Y subunit beta	CBF-A|CBF-B|HAP3|NF-YB	12	Antigen_Processing_and_Presentation
NFYC	4802	nuclear transcription factor Y subunit gamma	CBF-C|CBFC|H1TF2A|HAP5|HSM|NF-YC	1	Antigen_Processing_and_Presentation
LGMN	5641	legumain	AEP|LGMN1|PRSC1	14	Antigen_Processing_and_Presentation
PSMB8	5696	proteasome 20S subunit beta 8	ALDD|D6S216|D6S216E|JMP|LMP7|NKJO|PRAAS1|PSMB5i|RING10	6	Antigen_Processing_and_Presentation
PSMC1	5700	proteasome 26S subunit, ATPase 1	P26S4|S4|p56	14	Antigen_Processing_and_Presentation
PSMC2	5701	proteasome 26S subunit, ATPase 2	MSS1|Nbla10058|S7	7	Antigen_Processing_and_Presentation
PSMC3	5702	proteasome 26S subunit, ATPase 3	TBP1	11	Antigen_Processing_and_Presentation
PSMC4	5704	proteasome 26S subunit, ATPase 4	MIP224|RPT3|S6|TBP-7|TBP7	19	Antigen_Processing_and_Presentation
PSMC5	5705	proteasome 26S subunit, ATPase 5	S8|SUG-1|SUG1|TBP10|TRIP1|p45|p45/SUG	17	Antigen_Processing_and_Presentation
PSMC6	5706	proteasome 26S subunit, ATPase 6	SUG2|p42	14	Antigen_Processing_and_Presentation
PSMD1	5707	proteasome 26S subunit, non-ATPase 1	P112|Rpn2|S1	2	Antigen_Processing_and_Presentation
PSMD2	5708	proteasome 26S subunit, non-ATPase 2	P97|RPN1|S2|TRAP2	3	Antigen_Processing_and_Presentation
PSMD3	5709	proteasome 26S subunit, non-ATPase 3	P58|RPN3|S3|TSTA2	17	Antigen_Processing_and_Presentation
PSMD4	5710	proteasome 26S subunit, non-ATPase 4	AF|AF-1|ASF|MCB1|Rpn10|S5A|pUB-R5	1	Antigen_Processing_and_Presentation
PSMD5	5711	proteasome 26S subunit, non-ATPase 5	S5B	9	Antigen_Processing_and_Presentation
PSMD7	5713	proteasome 26S subunit, non-ATPase 7	MOV34|P40|Rpn8|S12	16	Antigen_Processing_and_Presentation
PSMD8	5714	proteasome 26S subunit, non-ATPase 8	HEL-S-91n|HIP6|HYPF|Nin1p|Rpn12|S14|p31	19	Antigen_Processing_and_Presentation
PSMD10	5716	proteasome 26S subunit, non-ATPase 10	dJ889N15.2|p28|p28(GANK)	X	Antigen_Processing_and_Presentation
PSMD11	5717	proteasome 26S subunit, non-ATPase 11	Rpn6|S9|p44.5	17	Antigen_Processing_and_Presentation
PSMD13	5719	proteasome 26S subunit, non-ATPase 13	HSPC027|Rpn9|S11|p40.5	11	Antigen_Processing_and_Presentation
PSME1	5720	proteasome activator subunit 1	HEL-S-129m|IFI5111|PA28A|PA28alpha|REGalpha	14	Antigen_Processing_and_Presentation
PSME1	5720	proteasome activator subunit 1	HEL-S-129m|IFI5111|PA28A|PA28alpha|REGalpha	14	Antigen_Processing_and_Presentation
PSME2	5721	proteasome activator subunit 2	PA28B|PA28beta|REGbeta	14	Antigen_Processing_and_Presentation
PSME2	5721	proteasome activator subunit 2	PA28B|PA28beta|REGbeta	14	Antigen_Processing_and_Presentation
RELB	5971	RELB proto-oncogene, NF-kB subunit	I-REL|IMD53|IREL|REL-B	19	Antigen_Processing_and_Presentation
RFX5	5993	regulatory factor X5	-	1	Antigen_Processing_and_Presentation
RFXAP	5994	regulatory factor X associated protein	-	13	Antigen_Processing_and_Presentation
SLC10A2	6555	solute carrier family 10 member 2	ASBT|IBAT|ISBT|NTCP2|PBAM	13	Antigen_Processing_and_Presentation
TAP1	6890	transporter 1, ATP binding cassette subfamily B member	ABC17|ABCB2|APT1|D6S114E|PSF-1|PSF1|RING4|TAP1*0102N|TAP1N	6	Antigen_Processing_and_Presentation
TAP2	6891	transporter 2, ATP binding cassette subfamily B member	ABC18|ABCB3|APT2|D6S217E|PSF-2|PSF2|RING11	6	Antigen_Processing_and_Presentation
TAPBP	6892	TAP binding protein	NGS17|TAPA|TPN|TPSN	6	Antigen_Processing_and_Presentation
THBS1	7057	thrombospondin 1	THBS|THBS-1|TSP|TSP-1|TSP1	15	Antigen_Processing_and_Presentation
SEM1	7979	SEM1 26S proteasome complex subunit	C7orf76|DSS1|ECD|SHFD1|SHFM1|SHSF1|Shfdg1	7	Antigen_Processing_and_Presentation
KLRC4	8302	killer cell lectin like receptor C4	NKG2-F|NKG2F	12	Antigen_Processing_and_Presentation
AP3B1	8546	adaptor related protein complex 3 subunit beta 1	ADTB3|ADTB3A|HPS|HPS2|PE	5	Antigen_Processing_and_Presentation
RFXANK	8625	regulatory factor X associated ankyrin containing protein	ANKRA1|BLS|F14150_1|RFX-B	19	Antigen_Processing_and_Presentation
PSMD6	9861	proteasome 26S subunit, non-ATPase 6	Rpn7|S10|SGA-113M|p42A|p44S10	3	Antigen_Processing_and_Presentation
PSME3	10197	proteasome activator subunit 3	HEL-S-283|Ki|PA28-gamma|PA28G|PA28gamma|REG-GAMMA	17	Antigen_Processing_and_Presentation
PSMD14	10213	proteasome 26S subunit, non-ATPase 14	PAD1|POH1|RPN11	2	Antigen_Processing_and_Presentation
CLEC4M	10332	C-type lectin domain family 4 member M	CD209L|CD299|DC-SIGN2|DC-SIGNR|DCSIGNR|HP10347|L-SIGN|LSIGN	19	Antigen_Processing_and_Presentation
IFI30	10437	IFI30 lysosomal thiol reductase	GILT|IFI-30|IP-30|IP30	19	Antigen_Processing_and_Presentation
PROCR	10544	protein C receptor	CCCA|CCD41|EPCR	20	Antigen_Processing_and_Presentation
ADRM1	11047	adhesion regulating molecule 1	ARM-1|ARM1|GP110	20	Antigen_Processing_and_Presentation
ECPAS	23392	Ecm29 proteasome adaptor and scaffold	ECM29|KIAA0368	9	Antigen_Processing_and_Presentation
TRPC4AP	26133	transient receptor potential cation channel subfamily C member 4 associated protein	C20orf188|PPP1R158|TRRP4AP|TRUSS	20	Antigen_Processing_and_Presentation
CD209	30835	CD209 molecule	CDSIGN|CLEC4L|DC-SIGN|DC-SIGN1	19	Antigen_Processing_and_Presentation
UBXN1	51035	UBX domain protein 1	2B28|SAKS1|UBXD10	11	Antigen_Processing_and_Presentation
ERAP1	51752	endoplasmic reticulum aminopeptidase 1	A-LAP|ALAP|APPILS|ARTS-1|ARTS1|ERAAP|ERAAP1|PILS-AP|PILSAP	5	Antigen_Processing_and_Presentation
TAPBPL	55080	TAP binding protein like	TAPBP-R|TAPBPR	12	Antigen_Processing_and_Presentation
KIR2DL5A	57292	killer cell immunoglobulin like receptor, two Ig domains and long cytoplasmic tail 5A	CD158F|KIR2DL5|KIR2DL5.1|KIR2DL5.3	19	Antigen_Processing_and_Presentation
ERAP2	64167	endoplasmic reticulum aminopeptidase 2	L-RAP|LRAP	5	Antigen_Processing_and_Presentation
ULBP3	79465	UL16 binding protein 3	N2DL-3|NKG2DL3|RAET1N	6	Antigen_Processing_and_Presentation
ULBP2	80328	UL16 binding protein 2	ALCAN-alpha|N2DL2|NKG2DL2|RAET1H|RAET1L	6	Antigen_Processing_and_Presentation
ULBP1	80329	UL16 binding protein 1	N2DL-1|NKG2DL1|RAET1I	6	Antigen_Processing_and_Presentation
KIR3DL3	115653	killer cell immunoglobulin like receptor, three Ig domains and long cytoplasmic tail 3	CD158Z|KIR3DL7|KIR44|KIRC1	19	Antigen_Processing_and_Presentation
RAET1E	135250	retinoic acid early transcript 1E	LETAL|N2DL-4|NKG2DL4|RAET1E2|RL-4|ULBP4|bA350J20.7	6	Antigen_Processing_and_Presentation
RAET1L	154064	retinoic acid early transcript 1L	ULBP6	6	Antigen_Processing_and_Presentation
UBR1	197131	ubiquitin protein ligase E3 component n-recognin 1	JBS	15	Antigen_Processing_and_Presentation
RAET1G	353091	retinoic acid early transcript 1G	ULBP5	6	Antigen_Processing_and_Presentation
PDIA2	64714	protein disulfide isomerase family A member 2	PDA2|PDI|PDIP|PDIR	16	Antigen_Processing_and_Presentation
HAMP	57817	hepcidin antimicrobial peptide	HEPC|HFE2B|LEAP1|PLTR	19	Antimicrobials
PI3	5266	peptidase inhibitor 3	ESI|SKALP|WAP3|WFDC14|cementoin	20	Antimicrobials
CAMP	820	cathelicidin antimicrobial peptide	CAP-18|CAP18|CRAMP|FALL-39|FALL39|HSD26|LL37	3	Antimicrobials
DEFB4A	1673	defensin beta 4A	BD-2|DEFB-2|DEFB102|DEFB2|DEFB4|HBD-2|SAP1	8	Antimicrobials
PPBP	5473	pro-platelet basic protein	B-TG1|Beta-TG|CTAP-III|CTAP3|CTAPIII|CXCL7|LA-PF4|LDGF|MDGF|NAP-2|PBP|SCYB7|TC1|TC2|TGB|TGB1|THBGB|THBGB1	4	Antimicrobials
REG3G	130120	regenerating family member 3 gamma	LPPM429|PAP IB|PAP-1B|PAP1B|PAPIB|REG III|REG-III|UNQ429	2	Antimicrobials
CXCL14	9547	C-X-C motif chemokine ligand 14	BMAC|BRAK|KEC|KS1|MIP-2g|MIP2G|NJAC|SCYB14	5	Antimicrobials
CXCL16	58191	C-X-C motif chemokine ligand 16	CXCLG16|SR-PSOX|SRPSOX	17	Antimicrobials
SLPI	6590	secretory leukocyte peptidase inhibitor	ALK1|ALP|BLPI|HUSI|HUSI-I|MPI|WAP4|WFDC4	20	Antimicrobials
CXCL8	3576	C-X-C motif chemokine ligand 8	GCP-1|GCP1|IL8|LECT|LUCT|LYNAP|MDNCF|MONAP|NAF|NAP-1|NAP1|SCYB8	4	Antimicrobials
CXCL10	3627	C-X-C motif chemokine ligand 10	C7|IFI10|INP10|IP-10|SCYB10|crg-2|gIP-10|mob-1	4	Antimicrobials
CXCL9	4283	C-X-C motif chemokine ligand 9	CMK|Humig|MIG|SCYB9|crg-10	4	Antimicrobials
CXCL5	6374	C-X-C motif chemokine ligand 5	ENA-78|SCYB5	4	Antimicrobials
CXCL11	6373	C-X-C motif chemokine ligand 11	H174|I-TAC|IP-9|IP9|SCYB11|SCYB9B|b-R1	4	Antimicrobials
CXCL6	6372	C-X-C motif chemokine ligand 6	CKA-3|GCP-2|GCP2|SCYB6	4	Antimicrobials
CXCL1	2919	C-X-C motif chemokine ligand 1	FSP|GRO1|GROa|MGSA|MGSA-a|NAP-3|SCYB1	4	Antimicrobials
CXCL12	6387	C-X-C motif chemokine ligand 12	IRH|PBSF|SCYB12|SDF1|TLSF|TPAR1	10	Antimicrobials
CXCL13	10563	C-X-C motif chemokine ligand 13	ANGIE|ANGIE2|BCA-1|BCA1|BLC|BLR1L|SCYB13	4	Antimicrobials
CXCL2	2920	C-X-C motif chemokine ligand 2	CINC-2a|GRO2|GROb|MGSA-b|MIP-2a|MIP2|MIP2A|SCYB2	4	Antimicrobials
PF4	5196	platelet factor 4	CXCL4|PF-4|SCYB4	4	Antimicrobials
XCL1	6375	X-C motif chemokine ligand 1	ATAC|LPTN|LTN|SCM-1|SCM-1a|SCM1|SCM1A|SCYC1	1	Antimicrobials
CXCL3	2921	C-X-C motif chemokine ligand 3	CINC-2b|GRO3|GROg|MIP-2b|MIP2B|SCYB3	4	Antimicrobials
DEFB103B	55894	defensin beta 103B	BD-3|DEFB-3|DEFB103|DEFB3|HBD-3|HBD3|HBP-3|HBP3	8	Antimicrobials
CCL13	6357	C-C motif chemokine ligand 13	CKb10|MCP-4|NCC-1|NCC1|SCYA13|SCYL1	17	Antimicrobials
CCL1	6346	C-C motif chemokine ligand 1	I-309|P500|SCYA1|SISe|TCA3	17	Antimicrobials
DEFB1	1672	defensin beta 1	BD1|DEFB-1|DEFB101|HBD1	8	Antimicrobials
CCL8	6355	C-C motif chemokine ligand 8	HC14|MCP-2|MCP2|SCYA10|SCYA8	17	Antimicrobials
ELANE	1991	elastase, neutrophil expressed	ELA2|GE|HLE|HNE|NE|PMN-E|SCN1	19	Antimicrobials
DEFB103A	414325	defensin beta 103A	BD-3|DEFB-3|DEFB103|DEFB3|HBD3|HBP-3|HBP3	8	Antimicrobials
DEFA3	1668	defensin alpha 3	DEF3|HNP-3|HNP3|HP-3|HP3	8	Antimicrobials
DEFA1	1667	defensin alpha 1	DEF1|DEFA2|HNP-1|HP-1|HP1|MRS	8	Antimicrobials
TMSB10	9168	thymosin beta 10	MIG12|TB10	2	Antimicrobials
DEFA6	1671	defensin alpha 6	DEF6|HD-6	8	Antimicrobials
DEFA5	1670	defensin alpha 5	DEF5|HD-5	8	Antimicrobials
DEFA4	1669	defensin alpha 4	DEF4|HNP-4|HP-4|HP4	8	Antimicrobials
LCN2	3934	lipocalin 2	24p3|MSFI|NGAL|p25	9	Antimicrobials
LCN1	3933	lipocalin 1	PMFA|TLC|TP|VEGP	9	Antimicrobials
COLEC10	10584	collectin subfamily member 10	3MC3|CL-34|CLL1	8	Antimicrobials
BPI	671	bactericidal permeability increasing protein	BPIFD1|rBPI	20	Antimicrobials
S100A9	6280	S100 calcium binding protein A9	60B8AG|CAGB|CFAG|CGLB|L1AG|LIAG|MAC387|MIF|MRP14|NIF|P14	1	Antimicrobials
S100A8	6279	S100 calcium binding protein A8	60B8AG|CAGA|CFAG|CGLA|CP-10|L1Ag|MA387|MIF|MRP8|NIF|P8	1	Antimicrobials
DCD	117159	dermcidin	AIDD|DCD-1|DSEP|HCAP|PIF	12	Antimicrobials
LCN6	158062	lipocalin 6	LCN5|UNQ643|hLcn5	9	Antimicrobials
S100A12	6283	S100 calcium binding protein A12	CAAF1|CAGC|CGRP|ENRAGE|MRP-6|MRP6|p6	1	Antimicrobials
HTN3	3347	histatin 3	HIS2|HTN2|HTN5|PB	4	Antimicrobials
LCN8	138307	lipocalin 8	EP17|LCN5	9	Antimicrobials
DEFA1B	728358	defensin alpha 1B	HNP-1|HP-1|HP1	8	Antimicrobials
CCR10	2826	C-C motif chemokine receptor 10	GPR2	17	Antimicrobials
CELA1	1990	chymotrypsin like elastase 1	ELA1	12	Antimicrobials
DEFB106A	245909	defensin beta 106A	BD-6|DEFB-6|DEFB106	8	Antimicrobials
PENK	5179	proenkephalin	PE|PENK-A	8	Antimicrobials
BPIFC	254240	BPI fold containing family C	BPIL2	22	Antimicrobials
MMP12	4321	matrix metallopeptidase 12	HME|ME|MME|MMP-12	11	Antimicrobials
BPIFB6	128859	BPI fold containing family B member 6	BPIL3|LPLUNC6	20	Antimicrobials
LEAP2	116842	liver enriched antimicrobial peptide 2	LEAP-2	5	Antimicrobials
SFTPD	6441	surfactant protein D	COLEC7|PSP-D|SFTP4|SP-D	10	Antimicrobials
LCN9	392399	lipocalin 9	HEL129	9	Antimicrobials
BPIFB2	80341	BPI fold containing family B member 2	BPIL1|C20orf184|LPLUNC2|RYSR|dJ726C3.2	20	Antimicrobials
PTGDS	5730	prostaglandin D2 synthase	L-PGDS|LPGDS|PDS|PGD2|PGDS|PGDS2	9	Antimicrobials
TMSB4X	7114	thymosin beta 4 X-linked	FX|PTMB4|TB4X|TMSB4	X	Antimicrobials
PGLYRP1	8993	peptidoglycan recognition protein 1	PGLYRP|PGRP|PGRP-S|PGRPS|TAG7|TNFSF3L	19	Antimicrobials
ZC3HAV1	56829	zinc finger CCCH-type containing, antiviral 1	ARTD13|FLB6421|PARP13|ZAP|ZC3H2|ZC3HDC2	7	Antimicrobials
TMSB15A	11013	thymosin beta 15a	TMSB15|TMSB15B|TMSL8|TMSNB|Tb15|TbNB	X	Antimicrobials
S100B	6285	S100 calcium binding protein B	NEF|S100|S100-B|S100beta	21	Antimicrobials
S100A13	6284	S100 calcium binding protein A13	-	1	Antimicrobials
S100A6	6277	S100 calcium binding protein A6	2A9|5B10|CABP|CACY|PRA|S10A6	1	Antimicrobials
DEFB119	245932	defensin beta 119	DEFB-19|DEFB-20|DEFB120|DEFB20|ESC42-RELA|ESC42-RELB	20	Antimicrobials
DEFB107A	245910	defensin beta 107A	BD-7|DEFB-7|DEFB107	8	Antimicrobials
DEFB105A	245908	defensin beta 105A	BD-5|DEFB-5|DEFB105	8	Antimicrobials
SERPIND1	3053	serpin family D member 1	D22S673|HC2|HCF2|HCII|HLS2|LS2|THPH10	22	Antimicrobials
DEFB129	140881	defensin beta 129	C20orf87|DEFB-29|DEFB29|bA530N10.3|hBD-29	20	Antimicrobials
DEFB127	140850	defensin beta 127	C20orf73|DEF-27|DEFB-27|DEFB27|bA530N10.2|hBD-27	20	Antimicrobials
S100P	6286	S100 calcium binding protein P	MIG9	4	Antimicrobials
S100A7	6278	S100 calcium binding protein A7	PSOR1|S100A7c	1	Antimicrobials
DEFB104A	140596	defensin beta 104A	BD-4|DEFB-4|DEFB104|DEFB4|hBD-4	8	Antimicrobials
DEFB126	81623	defensin beta 126	C20orf8|DEFB-26|DEFB26|HBD26|bA530N10.1|hBD-26	20	Antimicrobials
DEFB106B	503841	defensin beta 106B	BD-6|DEFB-6	8	Antimicrobials
DEFB104B	503618	defensin beta 104B	BD-4|DEFB-4|hBD-4	8	Antimicrobials
DEFB107B	503614	defensin beta 107B	HsT21816	8	Antimicrobials
PGLYRP3	114771	peptidoglycan recognition protein 3	PGLYRPIalpha|PGRP-Ialpha|PGRPIA	1	Antimicrobials
PGLYRP2	114770	peptidoglycan recognition protein 2	HMFT0141|PGLYRPL|PGRP-L|PGRPL|TAGL-like|tagL|tagL-alpha|tagl-beta	19	Antimicrobials
S100A10	6281	S100 calcium binding protein A10	42C|ANX2L|ANX2LG|CAL1L|CLP11|Ca[1]|GP11|P11|p10	1	Antimicrobials
S100A2	6273	S100 calcium binding protein A2	CAN19|S100L	1	Antimicrobials
DEFB125	245938	defensin beta 125	DEFB-25	20	Antimicrobials
DEFB123	245936	defensin beta 123	DEFB-23|DEFB23|ESC42-RELD	20	Antimicrobials
DEFB105B	504180	defensin beta 105B	BD-5|DEFB-5	8	Antimicrobials
DEFB132	400830	defensin beta 132	BD-32|DEFB-32|DEFB32|HEL-75|KFLL827|UNQ827	20	Antimicrobials
BPIFB3	359710	BPI fold containing family B member 3	C20orf185|LPLUNC3|RYA3	20	Antimicrobials
LCN12	286256	lipocalin 12	-	9	Antimicrobials
PGLYRP4	57115	peptidoglycan recognition protein 4	PGLYRPIbeta|PGRP-Ibeta|PGRPIB|SBBI67	1	Antimicrobials
S100A11	6282	S100 calcium binding protein A11	HEL-S-43|MLN70|S100C	1	Antimicrobials
S100A5	6276	S100 calcium binding protein A5	S100D	1	Antimicrobials
S100A3	6274	S100 calcium binding protein A3	S100E	1	Antimicrobials
S100A1	6271	S100 calcium binding protein A1	S100|S100-alpha|S100A	1	Antimicrobials
DEFB128	245939	defensin beta 128	DEFB-28|DEFB28|hBD-28	20	Antimicrobials
DEFB108B	245911	defensin beta 108B	DEFB-8|hBD-8	11	Antimicrobials
HTN1	3346	histatin 1	HIS1	4	Antimicrobials
LMBR1L	55716	limb development membrane protein 1 like	LIMR	12	Antimicrobials
S100A7A	338324	S100 calcium binding protein A7A	NICE-2|NICE2|S100A15|S100A7L1|S100A7f	1	Antimicrobials
DEFB118	117285	defensin beta 118	C20orf63|DEFB-18|ESC42|ESP13.6	20	Antimicrobials
COLEC12	81035	collectin subfamily member 12	CLP1|NSR2|SCARA4|SRCL	18	Antimicrobials
TMSB4Y	9087	thymosin beta 4 Y-linked	TB4Y	Y	Antimicrobials
DEFB131A	644414	defensin beta 131A	DEFB-31|DEFB131	4	Antimicrobials
DEFB134	613211	defensin beta 134	-	8	Antimicrobials
DEFB130A	245940	defensin beta 130A	DEFB-30|DEFB130|DEFB130L|DEFB30	8	Antimicrobials
DEFB124	245937	defensin beta 124	DEFB-24	20	Antimicrobials
DEFB121	245934	defensin beta 121	DEFB21|ESC42RELC	20	Antimicrobials
DEFB116	245930	defensin beta 116	DEFB-16	20	Antimicrobials
DEFB115	245929	defensin beta 115	DEFB-15	20	Antimicrobials
DEFB114	245928	defensin beta 114	DEFB-14|DEFB14	6	Antimicrobials
DEFB113	245927	defensin beta 113	DEFB-13	6	Antimicrobials
DEFB112	245915	defensin beta 112	DEFB-12	6	Antimicrobials
DEFB110	245913	defensin beta 110	DEFB-10|DEFB-11|DEFB111	6	Antimicrobials
TMSB15B	286527	thymosin beta 15B	TMSB15A|TMSL8|TMSNB|Tbeta15b	X	Antimicrobials
DEFB133	403339	defensin beta 133	-	6	Antimicrobials
S100Z	170591	S100 calcium binding protein Z	Gm625|S100-zeta	5	Antimicrobials
MAVS	57506	mitochondrial antiviral signaling protein	CARDIF|IPS-1|IPS1|VISA	20	Antimicrobials
TMSB4XP8	7117	TMSB4X pseudogene 8	TMSL3	4	Antimicrobials
S100A14	57402	S100 calcium binding protein A14	BCMP84|S100A15	1	Antimicrobials
LCN10	414332	lipocalin 10	-	9	Antimicrobials
S100A16	140576	S100 calcium binding protein A16	AAG13|DT1P1A7|S100F	1	Antimicrobials
DEFB136	613210	defensin beta 136	DEFB137	8	Antimicrobials
DEFB135	613209	defensin beta 135	DEFB136	8	Antimicrobials
DEFB117	245931	defensin beta 117 (pseudogene)	DEFB-17	20	Antimicrobials
DEFB110	245913	defensin beta 110	DEFB-10|DEFB-11|DEFB111	6	Antimicrobials
ZC3HAV1L	92092	zinc finger CCCH-type containing, antiviral 1 like	C7orf39	7	Antimicrobials
S100A7L2	645922	S100 calcium binding protein A7 like 2	S100a7b	1	Antimicrobials
MBL3P	50639	mannose-binding lectin family member 3, pseudogene	COLEC2|MBL	10	Antimicrobials
DEFB4B	100289462	defensin beta 4B	DEFB4P	8	Antimicrobials
BPIFB4	149954	BPI fold containing family B member 4	C20orf186|LPLUNC4|RY2G5|dJ726C3.5	20	Antimicrobials
IFNAR1	3454	interferon alpha and beta receptor subunit 1	AVP|IFN-alpha-REC|IFNAR|IFNBR|IFRC	21	Antimicrobials
AZU1	566	azurocidin 1	AZAMP|AZU|CAP37|HBP|HUMAZUR|NAZC|hHBP	19	Antimicrobials
DEFB131B	100129216	defensin beta 131B	-	11	Antimicrobials
DEFA1A3	613253	defensin alpha 1 and alpha 3, variable copy number locus	DEFA1|DEFA3|DEFT1P	8	Antimicrobials
LCN1P1	286310	lipocalin 1 pseudogene 1	LCN1L1|bA430N14.2	9	Antimicrobials
S100G	795	S100 calcium binding protein G	CABP|CABP1|CABP9K|CALB3	X	Antimicrobials
DEFA7P	724067	defensin alpha 7, pseudogene	DEFA7	8	Antimicrobials
DEFB130B	100133267	defensin beta 130B	-	8	Antimicrobials
DEFB108F	100133128	defensin beta 108F (pseudogene)	DEFB108P5	4	Antimicrobials
DEFB131C	100128174	defensin beta 131C (pseudogene)	-	8	Antimicrobials
TCHHL1	126637	trichohyalin like 1	S100A17|THHL1	1	Antimicrobials
TINAGL1	64129	tubulointerstitial nephritis antigen like 1	ARG1|LCN7|LIECG3|TINAGRP	1	Antimicrobials
IFNGR1	3459	interferon gamma receptor 1	CD119|IFNGR|IMD27A|IMD27B	6	Antimicrobials
SLC22A17	51310	solute carrier family 22 member 17	24p3R|BOCT|BOIT|NGALR|NGALR2|NGALR3|hBOIT	14	Antimicrobials
WFIKKN1	117166	WAP, follistatin/kazal, immunoglobulin, kunitz and netrin domain containing 1	C16orf12|RJD2|WFDC20A|WFIKKN	16	Antimicrobials
WFDC2	10406	WAP four-disulfide core domain 2	EDDM4|HE4|WAP5|dJ461P17.6	20	Antimicrobials
IL6	3569	interleukin 6	BSF-2|BSF2|CDF|HGF|HSF|IFN-beta-2|IFNB2|IL-6	7	Antimicrobials
UMODL1	89766	uromodulin like 1	-	21	Antimicrobials
TGFB1	7040	transforming growth factor beta 1	CED|DPD1|IBDIMDE|LAP|TGF-beta1|TGFB|TGFbeta	19	Antimicrobials
PF4V1	5197	platelet factor 4 variant 1	CXCL4L1|CXCL4V1|PF4-ALT|PF4A|SCYB4V1	4	Antimicrobials
MMP9	4318	matrix metallopeptidase 9	CLG4B|GELB|MANDP2|MMP-9	20	Antimicrobials
ANOS1	3730	anosmin 1	ADMLX|HH1|HHA|KAL|KAL1|KALIG-1|KMS|WFDC19	X	Antimicrobials
TLR4	7099	toll like receptor 4	ARMD10|CD284|TLR-4|TOLL	9	Antimicrobials
IFNG	3458	interferon gamma	IFG|IFI	12	Antimicrobials
SPAG11B	10407	sperm associated antigen 11B	EDDM2B|EP2|EP2C|EP2D|HE2|HE2C|SPAG11|SPAG11A	8	Antimicrobials
A2M	2	alpha-2-macroglobulin	A2MD|CPAMD5|FWP007|S863-7	12	Antimicrobials
CTSL	1514	cathepsin L	CATL|CTSL1|MEP	9	Antimicrobials
NFKB1	4790	nuclear factor kappa B subunit 1	CVID12|EBP-1|KBF1|NF-kB|NF-kB1|NF-kappa-B1|NF-kappaB|NF-kappabeta|NFKB-p105|NFKB-p50|NFkappaB	4	Antimicrobials
APOBEC3G	60489	apolipoprotein B mRNA editing enzyme catalytic subunit 3G	A3G|ARCD|ARP-9|ARP9|CEM-15|CEM15|MDS019|bK150C2.7|dJ494G10.1	22	Antimicrobials
FABP6	2172	fatty acid binding protein 6	I-15P|I-BABP|I-BALB|I-BAP|ILBP|ILBP3|ILLBP	5	Antimicrobials
NOD2	64127	nucleotide binding oligomerization domain containing 2	ACUG|BLAU|BLAUS|CARD15|CD|CLR16.3|IBD1|NLRC2|NOD2B|PSORAS1|YAOS	16	Antimicrobials
MBL2	4153	mannose binding lectin 2	COLEC1|HSMBPC|MBL|MBL2D|MBP|MBP-C|MBP1|MBPD	10	Antimicrobials
SFTPA1	653509	surfactant protein A1	COLEC4|PSAP|PSP-A|PSPA|SFTP1|SFTPA1B|SP-A|SP-A1|SP-A1 beta|SP-A1 delta|SP-A1 epsilon|SP-A1 gamma|SPA|SPA1	10	Antimicrobials
RBP1	5947	retinol binding protein 1	CRABP-I|CRBP|CRBP1|CRBPI|RBPC	3	Antimicrobials
TLR2	7097	toll like receptor 2	CD282|TIL4	4	Antimicrobials
SLC40A1	30061	solute carrier family 40 member 1	FPN1|HFE4|IREG1|MST079|MSTP079|MTP1|SLC11A3	2	Antimicrobials
PLAU	5328	plasminogen activator, urokinase	ATF|BDPLT5|QPD|UPA|URK|u-PA	10	Antimicrobials
IL1B	3553	interleukin 1 beta	IL-1|IL1-BETA|IL1F2|IL1beta	2	Antimicrobials
PAEP	5047	progestagen associated endometrial protein	GD|GdA|GdF|GdS|PAEG|PEP|PP14|ZIF-1	9	Antimicrobials
HJV	148738	hemojuvelin BMP co-receptor	HFE2|HFE2A|JH|RGMC	1	Antimicrobials
MUC5AC	4586	mucin 5AC, oligomeric mucus/gel-forming	MUC5|TBM|leB|mucin	11	Antimicrobials
CTSS	1520	cathepsin S	-	1	Antimicrobials
OBP2A	29991	odorant binding protein 2A	LCN13|OBP|OBP2C|OBPIIa|hOBPIIa	9	Antimicrobials
PLTP	5360	phospholipid transfer protein	BPIFE|HDLCQ9	20	Antimicrobials
MX1	4599	MX dynamin like GTPase 1	IFI-78K|IFI78|MX|MxA|lncMX1-215	21	Antimicrobials
DDX58	23586	DExD/H-box helicase 58	RIG-I|RIG1|RIGI|RLR-1|SGMRT2	9	Antimicrobials
IFNL1	282618	interferon lambda 1	IL-29|IL29	19	Antimicrobials
IRF3	3661	interferon regulatory factor 3	IIAE7	19	Antimicrobials
SFTPA2	729238	surfactant protein A2	COLEC5|PSAP|PSP-A|PSPA|SFTP1|SFTPA2B|SP-2A|SP-A|SPA2|SPAII	10	Antimicrobials
LPA	4018	lipoprotein(a)	AK38|APOA|LP	6	Antimicrobials
LBP	3929	lipopolysaccharide binding protein	BPIFD2	20	Antimicrobials
RBP4	5950	retinol binding protein 4	MCOPCB10|RDCCAS	10	Antimicrobials
SFTPA1	653509	surfactant protein A1	COLEC4|PSAP|PSP-A|PSPA|SFTP1|SFTPA1B|SP-A|SP-A1|SP-A1 beta|SP-A1 delta|SP-A1 epsilon|SP-A1 gamma|SPA|SPA1	10	Antimicrobials
NOX4	50507	NADPH oxidase 4	KOX|KOX-1|RENOX	11	Antimicrobials
LTF	4057	lactotransferrin	GIG12|HEL110|HLF2|LF	3	Antimicrobials
IFNB1	3456	interferon beta 1	IFB|IFF|IFN-beta|IFNB	9	Antimicrobials
RBP5	83758	retinol binding protein 5	CRBP-III|CRBP3|CRBPIII|HRBPiso	12	Antimicrobials
FABP7	2173	fatty acid binding protein 7	B-FABP|BLBP|FABPB|MRG	6	Antimicrobials
FABP5	2171	fatty acid binding protein 5	E-FABP|EFABP|KFABP|PA-FABP|PAFABP	8	Antimicrobials
FABP3	2170	fatty acid binding protein 3	FABP11|H-FABP|M-FABP|MDGI|O-FABP	1	Antimicrobials
FABP2	2169	fatty acid binding protein 2	FABPI|I-FABP	4	Antimicrobials
FABP4	2167	fatty acid binding protein 4	A-FABP|AFABP|ALBP|HEL-S-104|aP2	8	Antimicrobials
R3HDML	140902	R3H domain containing like	dJ881L22.3	20	Antimicrobials
BPIFA3	128861	BPI fold containing family A member 3	C20orf71|SPLUNC3	20	Antimicrobials
BPIFB1	92747	BPI fold containing family B member 1	C20orf114|LPLUNC1	20	Antimicrobials
OASL	8638	2'-5'-oligoadenylate synthetase like	OASL1|OASLd|TRIP-14|TRIP14|p59 OASL|p59-OASL|p59OASL	12	Antimicrobials
CRABP2	1382	cellular retinoic acid binding protein 2	CRABP-II|RBP6	1	Antimicrobials
CRABP1	1381	cellular retinoic acid binding protein 1	CRABP|CRABP-I|CRABPI|RBP5	15	Antimicrobials
RBP7	116362	retinol binding protein 7	CRABP4|CRBP4|CRBPIV	1	Antimicrobials
DUOX1	53905	dual oxidase 1	LNOX1|NOXEF1|THOX1	15	Antimicrobials
OBP2B	29989	odorant binding protein 2B	LCN14|OBPIIb	9	Antimicrobials
RBP2	5948	retinol binding protein 2	CRABP-II|CRBP2|CRBPII|RBPC2	3	Antimicrobials
LCN15	389812	lipocalin 15	PRO6093|UNQ2541	9	Antimicrobials
CETP	1071	cholesteryl ester transfer protein	BPIFF|HDLCQ10	16	Antimicrobials
FABP12	646486	fatty acid binding protein 12	-	8	Antimicrobials
FABP9	646480	fatty acid binding protein 9	PERF|PERF15|T-FABP|TLBP	8	Antimicrobials
BPIFA1	51297	BPI fold containing family A member 1	LUNX|NASG|PLUNC|SPLUNC1|SPURT|bA49G10.5	20	Antimicrobials
LCNL1	401562	lipocalin like 1	-	9	Antimicrobials
C8G	733	complement C8 gamma chain	C8C	9	Antimicrobials
SPAG11A	653423	sperm associated antigen 11A	EDDM2A|HE2	8	Antimicrobials
PI15	51050	peptidase inhibitor 15	CRISP8|P24TI|P25TI	8	Antimicrobials
NOX1	27035	NADPH oxidase 1	GP91-2|MOX1|NOH-1|NOH1	X	Antimicrobials
PMP2	5375	peripheral myelin protein 2	CMT1G|FABP8|M-FABP|MP2|P2	8	Antimicrobials
APOD	347	apolipoprotein D	-	3	Antimicrobials
ORM2	5005	orosomucoid 2	AGP-B|AGP-B'|AGP2	9	Antimicrobials
ORM1	5004	orosomucoid 1	AGP-A|AGP1|HEL-S-153w|ORM	9	Antimicrobials
TNF	7124	tumor necrosis factor	DIF|TNF-alpha|TNFA|TNFSF2|TNLG1F	6	Antimicrobials
CTSG	1511	cathepsin G	CATG|CG	14	Antimicrobials
PRTN3	5657	proteinase 3	ACPA|AGP7|C-ANCA|CANCA|MBN|MBT|NP-4|NP4|P29|PR-3|PR3	19	Antimicrobials
MAPK1	5594	mitogen-activated protein kinase 1	ERK|ERK-2|ERK2|ERT1|MAPK2|P42MAPK|PRKM1|PRKM2|p38|p40|p41|p41mapk|p42-MAPK	22	Antimicrobials
PML	5371	PML nuclear body scaffold	MYL|PP8675|RNF71|TRIM19	15	Antimicrobials
AEN	64782	apoptosis enhancing nuclease	ISG20L1|pp12744	15	Antimicrobials
CYBB	1536	cytochrome b-245 beta chain	AMCBX2|CGD|GP91-1|GP91-PHOX|GP91PHOX|IMD34|NOX2|p91-PHOX	X	Antimicrobials
BPIFA2	140683	BPI fold containing family A member 2	C20orf70|PSP|SPLUNC2|bA49G10.1	20	Antimicrobials
ISG20	3669	interferon stimulated exonuclease gene 20	CD25|HEM45	15	Antimicrobials
BCL3	602	BCL3 transcription coactivator	BCL4|D19S37	19	Antimicrobials
ISG20L2	81875	interferon stimulated exonuclease gene 20 like 2	HSD38	1	Antimicrobials
NOX5	79400	NADPH oxidase 5	-	15	Antimicrobials
NOX3	50508	NADPH oxidase 3	GP91-3|MOX-2	6	Antimicrobials
DUOX2	50506	dual oxidase 2	LNOX2|NOXEF2|P138-TOX|TDH6|THOX2	15	Antimicrobials
TLR3	7098	toll like receptor 3	CD283|IIAE2	4	Antimicrobials
TFRC	7037	transferrin receptor	CD71|IMD46|T9|TFR|TFR1|TR|TRFR|p90	3	Antimicrobials
IFIH1	64135	interferon induced with helicase C domain 1	AGS7|Hlcd|IDDM19|MDA-5|MDA5|RLR-2|SGMRT1	2	Antimicrobials
LRP1	4035	LDL receptor related protein 1	A2MR|APOER|APR|CD91|IGFBP-3R|IGFBP3R|IGFBP3R1|KPA|LRP|LRP1A|TGFBR5	12	Antimicrobials
TRIM5	85363	tripartite motif containing 5	RNF88|TRIM5alpha	11	Antimicrobials
IDO1	3620	indoleamine 2,3-dioxygenase 1	IDO|IDO-1|INDO	8	Antimicrobials
GDF15	9518	growth differentiation factor 15	GDF-15|MIC-1|MIC1|NAG-1|PDF|PLAB|PTGFB	19	Antimicrobials
NEDD4	4734	NEDD4 E3 ubiquitin protein ligase	NEDD4-1|RPF1	15	Antimicrobials
ADIPOQ	9370	adiponectin, C1Q and collagen domain containing	ACDC|ACRP30|ADIPQTL1|ADPN|APM-1|APM1|GBP28	3	Antimicrobials
STAT3	6774	signal transducer and activator of transcription 3	ADMIO|ADMIO1|APRF|HIES	17	Antimicrobials
STAT1	6772	signal transducer and activator of transcription 1	CANDF7|IMD31A|IMD31B|IMD31C|ISGF-3|STAT91	2	Antimicrobials
IFNL2	282616	interferon lambda 2	IL-28A|IL28A	19	Antimicrobials
SOCS3	9021	suppressor of cytokine signaling 3	ATOD4|CIS3|Cish3|SOCS-3|SSI-3|SSI3	17	Antimicrobials
SEMG1	6406	semenogelin 1	CT103|SEMG|SGI|dJ172H20.2	20	Antimicrobials
TNFSF10	8743	TNF superfamily member 10	APO2L|Apo-2L|CD253|TL2|TNLG6A|TRAIL	3	Antimicrobials
CCL20	6364	C-C motif chemokine ligand 20	CKb4|Exodus|LARC|MIP-3-alpha|MIP-3a|MIP3A|SCYA20|ST38	2	Antimicrobials
SOCS1	8651	suppressor of cytokine signaling 1	CIS1|CISH1|JAB|SOCS-1|SSI-1|SSI1|TIP-3|TIP3	16	Antimicrobials
RNASEL	6041	ribonuclease L	PRCA1|RNS4	1	Antimicrobials
IRF1	3659	interferon regulatory factor 1	IRF-1|MAR	5	Antimicrobials
IL15	3600	interleukin 15	IL-15	4	Antimicrobials
APOBEC3F	200316	apolipoprotein B mRNA editing enzyme catalytic subunit 3F	A3F|ARP8|BK150C2.4.MRNA|KA6	22	Antimicrobials
PLAAT4	5920	phospholipase A and acyltransferase 4	HRASLS4|HRSL4|PLA1/2-3|PLAAT-4|RARRES3|RIG1|TIG3	11	Antimicrobials
CHIT1	1118	chitinase 1	CHI3|CHIT|CHITD	1	Antimicrobials
IFNA1	3439	interferon alpha 1	IFL|IFN|IFN-ALPHA|IFN-alphaD|IFNA13|IFNA@|leIF D	9	Antimicrobials
CD40	958	CD40 molecule	Bp50|CDW40|TNFRSF5|p50	20	Antimicrobials
TLR7	51284	toll like receptor 7	TLR7-like	X	Antimicrobials
PPIA	5478	peptidylprolyl isomerase A	CYPA|CYPH|HEL-S-69p	7	Antimicrobials
HFE	3077	homeostatic iron regulator	HFE1|HH|HLA-H|MVCD7|TFQTL2	6	Antimicrobials
ZYX	7791	zyxin	ESP-2|HED-2	7	Antimicrobials
NLRX1	79671	NLR family member X1	CLR11.3|DLNB26|NOD26|NOD5|NOD9	11	Antimicrobials
PGC	5225	progastricsin	PEPC|PGII	6	Antimicrobials
VEGFA	7422	vascular endothelial growth factor A	MVCD1|VEGF|VPF	6	Antimicrobials
IKBKE	9641	inhibitor of nuclear factor kappa B kinase subunit epsilon	IKK-E|IKK-i|IKKE|IKKI	1	Antimicrobials
ISG15	9636	ISG15 ubiquitin like modifier	G1P2|IFI15|IMD38|IP17|UCRP|hUCRP	1	Antimicrobials
DHX58	79132	DExH-box helicase 58	D11LGP2|D11lgp2e|LGP2|RLR-3	17	Antimicrobials
TNFAIP3	7128	TNF alpha induced protein 3	A20|AISBL|OTUD7C|TNFA1P2	6	Antimicrobials
TFR2	7036	transferrin receptor 2	HFE3|TFRC2	7	Antimicrobials
FCN2	2220	ficolin 2	EBP-37|FCNL|P35|ficolin-2	9	Antimicrobials
MUC4	4585	mucin 4, cell surface associated	ASGP|HSA276359|MUC-4	3	Antimicrobials
F2R	2149	coagulation factor II thrombin receptor	CF2R|HTR|PAR-1|PAR1|TR	5	Antimicrobials
ELN	2006	elastin	ADCL1|SVAS|WBS|WS	7	Antimicrobials
IL27	246778	interleukin 27	IL-27|IL-27A|IL27A|IL27p28|IL30|p28	16	Antimicrobials
MAPT	4137	microtubule associated protein tau	DDPAC|FTDP-17|MAPTL|MSTD|MTBT1|MTBT2|PPND|PPP1R103|TAU	17	Antimicrobials
LYZ	4069	lysozyme	LYZF1|LZM	12	Antimicrobials
CCL5	6352	C-C motif chemokine ligand 5	D17S136E|RANTES|SCYA5|SIS-delta|SISd|TCP228|eoCP	17	Antimicrobials
LEP	3952	leptin	LEPD|OB|OBS	7	Antimicrobials
CYLD	1540	CYLD lysine 63 deubiquitinase	BRSS|CDMT|CYLD1|CYLDI|EAC|MFT|MFT1|SBS|TEM|USPL2	16	Antimicrobials
KLKB1	3818	kallikrein B1	KLK3|PKK|PKKD|PPK	4	Antimicrobials
CST4	1472	cystatin S	-	20	Antimicrobials
CSRP1	1465	cysteine and glycine rich protein 1	CRP|CRP1|CSRP|CYRP|D1S181E|HEL-141|HEL-S-286	1	Antimicrobials
MAPK14	1432	mitogen-activated protein kinase 14	CSBP|CSBP1|CSBP2|CSPB1|EXIP|Mxi2|PRKM14|PRKM15|RK|SAPK2A|p38|p38ALPHA	6	Antimicrobials
JUN	3725	Jun proto-oncogene, AP-1 transcription factor subunit	AP-1|AP1|c-Jun|cJUN|p39	1	Antimicrobials
ITGAV	3685	integrin subunit alpha V	CD51|MSK8|VNRA|VTNR	2	Antimicrobials
IRF5	3663	interferon regulatory factor 5	SLEB10	7	Antimicrobials
CCR6	1235	C-C motif chemokine receptor 6	BN-1|C-C CKR-6|CC-CKR-6|CCR-6|CD196|CKR-L3|CKRL3|CMKBR6|DCR2|DRY6|GPR29|GPRCY4|STRL22	6	Antimicrobials
IL12B	3593	interleukin 12B	CLMF|CLMF2|IL-12B|IMD28|IMD29|NKSF|NKSF2	5	Antimicrobials
TLR8	51311	toll like receptor 8	CD288	X	Antimicrobials
GNLY	10578	granulysin	D2S69E|LAG-2|LAG2|NKG5|TLA519	2	Antimicrobials
CD81	975	CD81 molecule	CVID6|S5.7|TAPA1|TSPAN28	11	Antimicrobials
EIF2AK2	5610	eukaryotic translation initiation factor 2 alpha kinase 2	EIF2AK1|LEUDEN|PKR|PPP1R83|PRKR	2	Antimicrobials
APOM	55937	apolipoprotein M	G3a|HSPC336|NG20|apo-M	6	Antimicrobials
CACYBP	27101	calcyclin binding protein	GIG5|PNAS-107|S100A6BP|SIP	1	Antimicrobials
NOD1	10392	nucleotide binding oligomerization domain containing 1	CARD4|CLR7.1|NLRC1	7	Antimicrobials
MAPK8	5599	mitogen-activated protein kinase 8	JNK|JNK-46|JNK1|JNK1A2|JNK21B1/2|PRKM8|SAPK1|SAPK1c	10	Antimicrobials
MAPK3	5595	mitogen-activated protein kinase 3	ERK-1|ERK1|ERT2|HS44KDAP|HUMKER1A|P44ERK1|P44MAPK|PRKM3|p44-ERK1|p44-MAPK	16	Antimicrobials
BST2	684	bone marrow stromal cell antigen 2	CD317|TETHERIN	19	Antimicrobials
BPHL	670	biphenyl hydrolase like	BPH-RP|MCNAA|VACVASE	6	Antimicrobials
PLA2G2A	5320	phospholipase A2 group IIA	MOM1|PLA2|PLA2B|PLA2L|PLA2S|PLAS1|sPLA2	1	Antimicrobials
GRN	2896	granulin precursor	CLN11|GEP|GP88|PCDGF|PEPI|PGRN	17	Antimicrobials
NEWENTRY	192343	-	-	-	Antimicrobials
PDGFRA	5156	platelet derived growth factor receptor alpha	CD140A|PDGFR-2|PDGFR2	4	Antimicrobials
GNAI1	2770	G protein subunit alpha i1	Gi	7	Antimicrobials
WNT5A	7474	Wnt family member 5A	hWNT5A	3	Antimicrobials
FURIN	5045	furin, paired basic amino acid cleaving enzyme	FUR|PACE|PCSK3|SPC1	15	Antimicrobials
ADAR	103	adenosine deaminase RNA specific	ADAR1|AGS6|DRADA|DSH|DSRAD|G1P1|IFI-4|IFI4|K88DSRBP|P136	1	Antimicrobials
TYK2	7297	tyrosine kinase 2	IMD35|JTK1	19	Antimicrobials
NOS2	4843	nitric oxide synthase 2	HEP-NOS|INOS|NOS|NOS2A	17	Antimicrobials
TRAF3	7187	TNF receptor associated factor 3	CAP-1|CAP1|CD40bp|CRAF1|IIAE5|LAP1|RNF118	14	Antimicrobials
TPT1	7178	tumor protein, translationally-controlled 1	HRF|TCTP|p02|p23	13	Antimicrobials
TPM2	7169	tropomyosin 2	AMCD1|DA1|DA2B|DA2B4|HEL-S-273|NEM4|TMSB	9	Antimicrobials
NEO1	4756	neogenin 1	IGDCC2|NGN|NTN1R2	15	Antimicrobials
AHNAK	79026	AHNAK nucleoprotein	AHNAKRS|PM227	11	Antimicrobials
TLR1	7096	toll like receptor 1	CD281|TIL|TIL. LPRS5|rsc786	4	Antimicrobials
TK2	7084	thymidine kinase 2	MTDPS2|MTTK|PEOB3|SCA31	16	Antimicrobials
PRDX2	7001	peroxiredoxin 2	HEL-S-2a|NKEF-B|NKEFB|PRP|PRX2|PRXII|PTX1|TDPX1|TPX1|TSA	19	Antimicrobials
MX2	4600	MX dynamin like GTPase 2	MXB	21	Antimicrobials
FGF2	2247	fibroblast growth factor 2	BFGF|FGF-2|FGFB|HBGF-2	4	Antimicrobials
FGA	2243	fibrinogen alpha chain	Fib2	4	Antimicrobials
TCF7L2	6934	transcription factor 7 like 2	TCF-4|TCF4	10	Antimicrobials
F2RL1	2150	F2R like trypsin receptor 1	GPR11|PAR2	5	Antimicrobials
TKFC	26007	triokinase and FMN cyclase	DAK|NET45|TKFCD	11	Antimicrobials
MSR1	4481	macrophage scavenger receptor 1	CD204|SCARA1|SR-A|SR-AI|SR-AII|SR-AIII|SRA|phSR1|phSR2	8	Antimicrobials
NFKBIZ	64332	NFKB inhibitor zeta	IKBZ|INAP|MAIL	3	Antimicrobials
LMBR1	64327	limb development membrane protein 1	ACHP|C7orf2|DIF14|LSS|PPD2|THYP|TPT|ZRS	7	Antimicrobials
EPPIN	57119	epididymal peptidase inhibitor	CT71|CT72|SPINLW1|WAP7|WFDC7|dJ461P17.2	20	Antimicrobials
SRC	6714	SRC proto-oncogene, non-receptor tyrosine kinase	ASV|SRC1|THC6|c-SRC|p60-Src	20	Antimicrobials
MPO	4353	myeloperoxidase	-	17	Antimicrobials
ELAVL1	1994	ELAV like RNA binding protein 1	ELAV1|HUR|Hua|MelG	19	Antimicrobials
ROBO3	64221	roundabout guidance receptor 3	HGPPS|HGPPS1|HGPS|RBIG1|RIG1	11	Antimicrobials
SP1	6667	Sp1 transcription factor	-	12	Antimicrobials
SOD1	6647	superoxide dismutase 1	ALS|ALS1|HEL-S-44|IPOA|SOD|STAHP|hSod1|homodimer	21	Antimicrobials
PDF	64146	peptide deformylase, mitochondrial	-	16	Antimicrobials
DLL4	54567	delta like canonical Notch ligand 4	AOS6|delta4|hdelta2	15	Antimicrobials
ECD	11319	ecdysoneless cell cycle regulator	GCR2|HSGT1|SGT1	10	Antimicrobials
SLC11A1	6556	solute carrier family 11 member 1	LSH|NRAMP|NRAMP1	2	Antimicrobials
DMBT1	1755	deleted in malignant brain tumors 1	GP340|SAG|SALSA|muclin	10	Antimicrobials
STING1	340061	stimulator of interferon response cGAMP interactor 1	ERIS|MITA|MPYS|NET23|SAVI|STING|STING-beta|TMEM173|hMITA|hSTING	5	Antimicrobials
SKIV2L	6499	Ski2 like RNA helicase	170A|DDX13|HLP|SKI2|SKI2W|SKIV2|SKIV2L1|THES2	6	Antimicrobials
SEMG2	6407	semenogelin 2	SGII	20	Antimicrobials
LTA	4049	lymphotoxin alpha	LT|TNFB|TNFSF1|TNLG1E	6	Antimicrobials
DES	1674	desmin	CDCD3|CSM1|CSM2|LGMD1D|LGMD1E|LGMD2R	2	Antimicrobials
DCK	1633	deoxycytidine kinase	-	4	Antimicrobials
DAXX	1616	death domain associated protein	BING2|DAP6|EAP1|SMIM40	6	Antimicrobials
TNFRSF10A	8797	TNF receptor superfamily member 10a	APO2|CD261|DR4|TRAILR-1|TRAILR1	8	Antimicrobials
TNFRSF10B	8795	TNF receptor superfamily member 10b	CD262|DR5|KILLER|KILLER/DR5|TRAIL-R2|TRAILR2|TRICK2|TRICK2A|TRICK2B|TRICKB|ZTNFR9	8	Antimicrobials
EED	8726	embryonic ectoderm development	COGIS|HEED|WAIT1	11	Antimicrobials
CCL4	6351	C-C motif chemokine ligand 4	ACT2|AT744.1|G-26|HC21|LAG-1|LAG1|MIP-1-beta|MIP1B|MIP1B1|SCYA2|SCYA4	17	Antimicrobials
LIMS1	3987	LIM zinc finger domain containing 1	PINCH|PINCH-1|PINCH1	2	Antimicrobials
LALBA	3906	lactalbumin alpha	LYZG	12	Antimicrobials
APOBEC3H	164668	apolipoprotein B mRNA editing enzyme catalytic subunit 3H	A3H|ARP-10|ARP10	22	Antimicrobials
TMPRSS6	164656	transmembrane serine protease 6	IRIDA|MT2	22	Antimicrobials
SPINK5	11005	serine peptidase inhibitor Kazal type 5	LEKTI|LETKI|NETS|NS|VAKTI	5	Antimicrobials
MARCO	8685	macrophage receptor with collagenous structure	SCARA2|SR-A6	2	Antimicrobials
BECN1	8678	beclin 1	ATG6|VPS30|beclin1	17	Antimicrobials
TNFSF11	8600	TNF superfamily member 11	CD254|ODF|OPGL|OPTB2|RANKL|TNLG6B|TRANCE|hRANKL2|sOdf	13	Antimicrobials
KNG1	3827	kininogen 1	BDK|BK|HMWK|KNG	3	Antimicrobials
CSK	1445	C-terminal Src kinase	-	15	Antimicrobials
KLRK1	22914	killer cell lectin like receptor K1	CD314|D12S2489E|KLR|NKG2-D|NKG2D	12	Antimicrobials
KCNH2	3757	potassium voltage-gated channel subfamily H member 2	ERG-1|ERG1|H-ERG|HERG|HERG1|Kv11.1|LQT2|SQT1	7	Antimicrobials
JUND	3727	JunD proto-oncogene, AP-1 transcription factor subunit	AP-1	19	Antimicrobials
JAK1	3716	Janus kinase 1	JAK1A|JAK1B|JTK3	1	Antimicrobials
CREB1	1385	cAMP responsive element binding protein 1	CREB|CREB-1	2	Antimicrobials
CLDN4	1364	claudin 4	CPE-R|CPER|CPETR|CPETR1|WBSCR8|hCPE-R	7	Antimicrobials
CCL28	56477	C-C motif chemokine ligand 28	CCK1|MEC|SCYA28	5	Antimicrobials
RNASE3	6037	ribonuclease A family member 3	ECP|RAF1|RNS3	14	Antimicrobials
RN7SL1	6029	RNA component of signal recognition particle 7SL1	7L1a|7SL|RN7SL|RNSRP1	14	Antimicrobials
IRF7	3665	interferon regulatory factor 7	IMD39|IRF-7|IRF-7H|IRF7A|IRF7B|IRF7C|IRF7H	11	Antimicrobials
IREB2	3658	iron responsive element binding protein 2	ACO3|IRE-BP 2|IRE-BP2|IRP2|IRP2AD|NDCAMA	15	Antimicrobials
ILK	3611	integrin linked kinase	HEL-S-28|ILK-1|ILK-2|P59|p59ILK	11	Antimicrobials
IL18	3606	interleukin 18	IGIF|IL-18|IL-1g|IL1F4	11	Antimicrobials
IL17A	3605	interleukin 17A	CTLA-8|CTLA8|IL-17|IL-17A|IL17	6	Antimicrobials
LTB4R	1241	leukotriene B4 receptor	BLT1|BLTR|CMKRL1|GPR16|LTB4R1|LTBR1|P2RY7|P2Y7	14	Antimicrobials
APOBEC3A	200315	apolipoprotein B mRNA editing enzyme catalytic subunit 3A	A3A|ARP3|PHRBN|bK150C2.1	22	Antimicrobials
MASP2	10747	mannan binding lectin serine peptidase 2	MAP19|MASP-2|MASP1P1|sMAP	1	Antimicrobials
TRIM27	5987	tripartite motif containing 27	RFP|RNF76	6	Antimicrobials
RELA	5970	RELA proto-oncogene, NF-kB subunit	CMCU|NFKB3|p65	11	Antimicrobials
IL7R	3575	interleukin 7 receptor	CD127|CDW127|IL-7R-alpha|IL7RA|ILRA	5	Antimicrobials
IL1A	3552	interleukin 1 alpha	IL-1 alpha|IL-1A|IL1|IL1-ALPHA|IL1F1	2	Antimicrobials
PTX3	5806	pentraxin 3	TNFAIP5|TSG-14	3	Antimicrobials
IFNAR2	3455	interferon alpha and beta receptor subunit 2	IFN-R|IFN-alpha-REC|IFNABR|IFNARB|IMD45	21	Antimicrobials
IFN1@	3438	-	IFNA	9	Antimicrobials
SYTL1	84958	synaptotagmin like 1	JFC1|SLP1	1	Antimicrobials
APOBEC3C	27350	apolipoprotein B mRNA editing enzyme catalytic subunit 3C	A3C|APOBEC1L|ARDC2|ARDC4|ARP5|PBI|bK150C2.3	22	Antimicrobials
DDX17	10521	DEAD-box helicase 17	P72|RH70	22	Antimicrobials
PTGS2	5743	prostaglandin-endoperoxide synthase 2	COX-2|COX2|GRIPGHS|PGG/HS|PGHS-2|PHS-2|hCox-2	1	Antimicrobials
HTR1A	3350	5-hydroxytryptamine receptor 1A	5-HT-1A|5-HT1A|5HT1a|ADRB2RL1|ADRBRL1|G-21|PFMCD	5	Antimicrobials
SEPTIN7	989	septin 7	CDC10|CDC3|NBLA02942|SEPT7|SEPT7A	7	Antimicrobials
CD40LG	959	CD40 ligand	CD154|CD40L|HIGM1|IGM|IMD3|T-BAM|TNFSF5|TRAP|gp39|hCD40L	X	Antimicrobials
CD14	929	CD14 molecule	-	5	Antimicrobials
CD8A	925	CD8a molecule	CD8|Leu2|p32	2	Antimicrobials
CD4	920	CD4 molecule	CD4mut	12	Antimicrobials
MASP1	5648	mannan binding lectin serine peptidase 1	3MC1|CRARF|CRARF1|MAP1|MASP|MASP3|MAp44|PRSS5|RaRF	3	Antimicrobials
PROC	5624	protein C, inactivator of coagulation factors Va and VIIIa	APC|PC|PROC1|THPH3|THPH4	2	Antimicrobials
MAP2K2	5605	mitogen-activated protein kinase kinase 2	CFC4|MAPKK2|MEK2|MKK2|PRKMK2	19	Antimicrobials
MAP2K1	5604	mitogen-activated protein kinase kinase 1	CFC3|MAPKK1|MEK1|MKK1|PRKMK1	15	Antimicrobials
HRG	3273	histidine rich glycoprotein	HPRG|HRGP|THPH11	3	Antimicrobials
NDRG1	10397	N-myc downstream regulated 1	CAP43|CMT4D|DRG-1|DRG1|GC4|HMSNL|NDR1|NMSL|PROXY1|RIT42|RTP|TARG1|TDD5	8	Antimicrobials
IRF9	10379	interferon regulatory factor 9	IRF-9|ISGF3|ISGF3G|p48	14	Antimicrobials
TRIM22	10346	tripartite motif containing 22	GPSTAF50|RNF94|STAF50	11	Antimicrobials
LANCL1	10314	LanC like 1	GPR69A|p40	2	Antimicrobials
PPP4C	5531	protein phosphatase 4 catalytic subunit	PP-X|PP4|PP4C|PPH3|PPP4|PPX	16	Antimicrobials
HMOX1	3162	heme oxygenase 1	HMOX1D|HO-1|HSP32|bK286B10	22	Antimicrobials
HMGB1	3146	high mobility group box 1	HMG-1|HMG1|HMG3|SBP-1	13	Antimicrobials
HLA-B	3106	major histocompatibility complex, class I, B	AS|B-4901|HLAB	6	Antimicrobials
RNASE7	84659	ribonuclease A family member 7	RAE1	14	Antimicrobials
ABCC4	10257	ATP binding cassette subfamily C member 4	MOAT-B|MOATB|MRP4	13	Antimicrobials
HGF	3082	hepatocyte growth factor	DFNB39|F-TCF|HGFB|HPTA|SF	7	Antimicrobials
HDAC1	3065	histone deacetylase 1	GON-10|HD1|KDAC1|RPD3|RPD3L1	1	Antimicrobials
IFNLR1	163702	interferon lambda receptor 1	CRF2/12|IFNLR|IL-28R1|IL28RA|LICR2	1	Antimicrobials
PLSCR1	5359	phospholipid scramblase 1	MMTRA1B	3	Antimicrobials
B2M	567	beta-2-microglobulin	IMD43	15	Antimicrobials
BACH2	60468	BTB domain and CNC homolog 2	BTBD25|IMD60	6	Antimicrobials
TANK	10010	TRAF family member associated NFKB activator	I-TRAF|ITRAF|TRAF2	2	Antimicrobials
PIK3CG	5294	phosphatidylinositol-4,5-bisphosphate 3-kinase catalytic subunit gamma	PI3CG|PI3K|PI3Kgamma|PIK3|p110gamma|p120-PI3K	7	Antimicrobials
ARRB1	408	arrestin beta 1	ARB1|ARR1	11	Antimicrobials
RSAD2	91543	radical S-adenosyl methionine domain containing 2	2510004L01Rik|cig33|cig5|vig1	2	Antimicrobials
STAB2	55576	stabilin 2	FEEL2|FELE-2|FELL2|FEX2|HARE|SCARH1	12	Antimicrobials
TBK1	29110	TANK binding kinase 1	FTDALS4|IIAE8|NAK|T2K	12	Antimicrobials
PDYN	5173	prodynorphin	ADCA|PENKB|SCA23	20	Antimicrobials
PDGFRB	5159	platelet derived growth factor receptor beta	CD140B|IBGC4|IMF1|JTK12|KOGS|PDGFR|PDGFR-1|PDGFR1|PENTT	5	Antimicrobials
PDCD1	5133	programmed cell death 1	CD279|PD-1|PD1|SLEB2|hPD-1|hPD-l|hSLE1	2	Antimicrobials
PCSK2	5126	proprotein convertase subtilisin/kexin type 2	NEC 2|NEC-2|NEC2|PC2|SPC2	20	Antimicrobials
PCSK1	5122	proprotein convertase subtilisin/kexin type 1	BMIQ12|NEC1|PC1|PC3|SPC3	5	Antimicrobials
ARG2	384	arginase 2	-	14	Antimicrobials
AQP9	366	aquaporin 9	AQP-9|HsT17287|SSC1|T17287	15	Antimicrobials
FASLG	356	Fas ligand	ALPS1B|APT1LG1|APTL|CD178|CD95-L|CD95L|FASL|TNFSF6|TNLG1A	1	Antimicrobials
APOH	350	apolipoprotein H	B2G1|B2GP1|BG	17	Antimicrobials
BIRC5	332	baculoviral IAP repeat containing 5	API4|EPR-1	17	Antimicrobials
ANXA6	309	annexin A6	ANX6|CBP68|CPB-II|p68|p70	5	Antimicrobials
IL22	50616	interleukin 22	IL-21|IL-22|IL-D110|IL-TIF|ILTIF|TIFIL-23|TIFa|zcyto18	12	Antimicrobials
VTN	7448	vitronectin	V75|VN|VNT	17	Antimicrobials
VIM	7431	vimentin	-	10	Antimicrobials
VCAM1	7412	vascular cell adhesion molecule 1	CD106|INCAM-100	1	Antimicrobials
PRDX1	5052	peroxiredoxin 1	MSP23|NKEF-A|NKEFA|PAG|PAGA|PAGB|PRX1|PRXI|TDPX2	1	Antimicrobials
GFAP	2670	glial fibrillary acidic protein	ALXDRD	17	Antimicrobials
GBP2	2634	guanylate binding protein 2	-	1	Antimicrobials
ALB	213	albumin	HSA|PRO0883|PRO0903|PRO1341	4	Antimicrobials
SLC29A3	55315	solute carrier family 29 member 3	ENT3|HCLAP|HJCD|PHID	10	Antimicrobials
OAS1	4938	2'-5'-oligoadenylate synthetase 1	E18/E16|IFI-4|OIAS|OIASI	12	Antimicrobials
AGER	177	advanced glycosylation end-product specific receptor	RAGE|SCARJ1	6	Antimicrobials
UNC93B1	81622	unc-93 homolog B1, TLR signaling regulator	IIAE1|UNC93|UNC93B|Unc-93B1	11	Antimicrobials
TNFSF4	7292	TNF superfamily member 4	CD134L|CD252|GP34|OX-40L|OX4OL|TNLG2B|TXGP1	1	Antimicrobials
NOS1	4842	nitric oxide synthase 1	IHPS1|N-NOS|NC-NOS|NOS|bNOS|nNOS	12	Antimicrobials
ACTG1	71	actin gamma 1	ACT|ACTG|DFNA20|DFNA26|HEL-176	17	Antimicrobials
ACTA1	58	actin alpha 1, skeletal muscle	ACTA|ASMA|CFTD|CFTD1|CFTDM|MPFD|NEM1|NEM2|NEM3|SHPM	1	Antimicrobials
ACO1	48	aconitase 1	ACONS|HEL60|IREB1|IREBP|IREBP1|IRP1	9	Antimicrobials
SERPINA3	12	serpin family A member 3	AACT|ACT|GIG24|GIG25	14	Antimicrobials
CXCR1	3577	C-X-C motif chemokine receptor 1	C-C|C-C-CKR-1|CD128|CD181|CDw128a|CKR-1|CMKAR1|IL8R1|IL8RA|IL8RBA	2	Antimicrobials
CCL15	6359	C-C motif chemokine ligand 15	HCC-2|HMRP-2B|LKN-1|LKN1|MIP-1 delta|MIP-1D|MIP-5|MRP-2B|NCC-3|NCC3|SCYA15|SCYL3|SY15	17	Antimicrobials
CCL14	6358	C-C motif chemokine ligand 14	CC-1|CC-3|CKB1|HCC-1|HCC-1(1-74)|HCC-1/HCC-3|HCC-3|MCIF|NCC-2|NCC2|SCYA14|SCYL2|SY14	17	Antimicrobials
CCL4	6351	C-C motif chemokine ligand 4	ACT2|AT744.1|G-26|HC21|LAG-1|LAG1|MIP-1-beta|MIP1B|MIP1B1|SCYA2|SCYA4	17	Antimicrobials
CCL16	6360	C-C motif chemokine ligand 16	CKb12|HCC-4|ILINCK|LCC-1|LEC|LMC|Mtn-1|NCC-4|NCC4|SCYA16|SCYL4	17	Antimicrobials
CCL19	6363	C-C motif chemokine ligand 19	CKb11|ELC|MIP-3b|MIP3B|SCYA19	9	Antimicrobials
CCL13	6357	C-C motif chemokine ligand 13	CKb10|MCP-4|NCC-1|NCC1|SCYA13|SCYL1	17	Antimicrobials
CCL18	6362	C-C motif chemokine ligand 18	AMAC-1|AMAC1|CKb7|DC-CK1|DCCK1|MIP-4|PARC|SCYA18	17	Antimicrobials
CCL17	6361	C-C motif chemokine ligand 17	A-152E5.3|ABCD-2|SCYA17|TARC	16	Antimicrobials
CCL26	10344	C-C motif chemokine ligand 26	IMAC|MIP-4a|MIP-4alpha|SCYA26|TSC-1	7	Antimicrobials
CCL22	6367	C-C motif chemokine ligand 22	A-152E5.1|ABCD-1|DC/B-CK|MDC|SCYA22|STCP-1	16	Antimicrobials
CCR3	1232	C-C motif chemokine receptor 3	C C CKR3|CC-CKR-3|CD193|CKR 3|CKR3|CMKBR3	3	Antimicrobials
CCL28	56477	C-C motif chemokine ligand 28	CCK1|MEC|SCYA28	5	Antimicrobials
CCL4L1	388372	C-C motif chemokine ligand 4 like 1	AT744.2|CCL4L|LAG-1|LAG1|MIP-1-beta|SCYA4L|SCYA4L1|SCYA4L2	17	Antimicrobials
ACKR2	1238	atypical chemokine receptor 2	CCBP2|CCR10|CCR9|CMKBR9|D6|hD6	3	Antimicrobials
CCR7	1236	C-C motif chemokine receptor 7	BLR2|CC-CKR-7|CCR-7|CD197|CDw197|CMKBR7|EBI1	17	Antimicrobials
CCL27	10850	C-C motif chemokine ligand 27	ALP|CTACK|CTAK|ESKINE|ILC|PESKY|SCYA27	9	Antimicrobials
CCR8	1237	C-C motif chemokine receptor 8	CC-CKR-8|CCR-8|CDw198|CKRL1|CMKBR8|CMKBRL2|CY6|GPRCY6|TER1	3	Antimicrobials
ACKR4	51554	atypical chemokine receptor 4	CC-CKR-11|CCBP2|CCR-11|CCR10|CCR11|CCRL1|CCX CKR|CCX-CKR|CKR-11|PPR1|VSHK1	3	Antimicrobials
CCR10	2826	C-C motif chemokine receptor 10	GPR2	17	Antimicrobials
CCL2	6347	C-C motif chemokine ligand 2	GDCF-2|HC11|HSMCR30|MCAF|MCP-1|MCP1|SCYA2|SMC-CF	17	Antimicrobials
CCL21	6366	C-C motif chemokine ligand 21	6Ckine|CKb9|ECL|SCYA21|SLC|TCA4	9	Antimicrobials
CCL7	6354	C-C motif chemokine ligand 7	FIC|MARC|MCP-3|MCP3|NC28|SCYA6|SCYA7	17	Antimicrobials
CCL5	6352	C-C motif chemokine ligand 5	D17S136E|RANTES|SCYA5|SIS-delta|SISd|TCP228|eoCP	17	Antimicrobials
CCL3	6348	C-C motif chemokine ligand 3	G0S19-1|LD78ALPHA|MIP-1-alpha|MIP1A|SCYA3	17	Antimicrobials
CCL20	6364	C-C motif chemokine ligand 20	CKb4|Exodus|LARC|MIP-3-alpha|MIP-3a|MIP3A|SCYA20|ST38	2	Antimicrobials
CCL11	6356	C-C motif chemokine ligand 11	SCYA11	17	Antimicrobials
CCR5	1234	C-C motif chemokine receptor 5	CC-CKR-5|CCCKR5|CCR-5|CD195|CKR-5|CKR5|CMKBR5|IDDM22	3	Antimicrobials
CCL23	6368	C-C motif chemokine ligand 23	CK-BETA-8|CKb8|Ckb-8|Ckb-8-1|MIP-3|MIP3|MPIF-1|SCYA23|hmrp-2a	17	Antimicrobials
CCL25	6370	C-C motif chemokine ligand 25	Ckb15|SCYA25|TECK	19	Antimicrobials
CCL1	6346	C-C motif chemokine ligand 1	I-309|P500|SCYA1|SISe|TCA3	17	Antimicrobials
CCL3L3	414062	C-C motif chemokine ligand 3 like 3	464.2|D17S1718|G0S19-2|LD78|LD78BETA|SCYA3L|SCYA3L1	17	Antimicrobials
CCL4L2	9560	C-C motif chemokine ligand 4 like 2	AT744.2|CCL4L|SCYA4L|SCYQ4L2	17	Antimicrobials
CXCL12	6387	C-X-C motif chemokine ligand 12	IRH|PBSF|SCYB12|SDF1|TLSF|TPAR1	10	Antimicrobials
XCL1	6375	X-C motif chemokine ligand 1	ATAC|LPTN|LTN|SCM-1|SCM-1a|SCM1|SCM1A|SCYC1	1	Antimicrobials
CCL8	6355	C-C motif chemokine ligand 8	HC14|MCP-2|MCP2|SCYA10|SCYA8	17	Antimicrobials
CCL3L1	6349	C-C motif chemokine ligand 3 like 1	464.2|D17S1718|G0S19-2|LD78|LD78-beta(1-70)|LD78BETA|MIP1AP|SCYA3L|SCYA3L1	17	Antimicrobials
CCR1	1230	C-C motif chemokine receptor 1	CD191|CKR-1|CKR1|CMKBR1|HM145|MIP1aR|SCYAR1	3	Antimicrobials
CCL24	6369	C-C motif chemokine ligand 24	Ckb-6|MPIF-2|MPIF2|SCYA24	7	Antimicrobials
XCL2	6846	X-C motif chemokine ligand 2	SCM-1b|SCM1B|SCYC2	1	Antimicrobials
CXCL1	2919	C-X-C motif chemokine ligand 1	FSP|GRO1|GROa|MGSA|MGSA-a|NAP-3|SCYB1	4	Antimicrobials
CXCL10	3627	C-X-C motif chemokine ligand 10	C7|IFI10|INP10|IP-10|SCYB10|crg-2|gIP-10|mob-1	4	Antimicrobials
CXCR4	7852	C-X-C motif chemokine receptor 4	CD184|D2S201E|FB22|HM89|HSY3RR|LAP-3|LAP3|LCR1|LESTR|NPY3R|NPYR|NPYRL|NPYY3R|WHIM|WHIMS	2	Antimicrobials
CXCL2	2920	C-X-C motif chemokine ligand 2	CINC-2a|GRO2|GROb|MGSA-b|MIP-2a|MIP2|MIP2A|SCYB2	4	Antimicrobials
CXCR6	10663	C-X-C motif chemokine receptor 6	BONZO|CD186|STRL33|TYMSTR	3	Antimicrobials
CCR4	1233	C-C motif chemokine receptor 4	CC-CKR-4|CD194|CKR4|CMKBR4|ChemR13|HGCN:14099|K5-5	3	Antimicrobials
CXCL11	6373	C-X-C motif chemokine ligand 11	H174|I-TAC|IP-9|IP9|SCYB11|SCYB9B|b-R1	4	Antimicrobials
TAFA5	25817	TAFA chemokine like family member 5	FAM19A5|QLLK5208|TAFA-5|UNQ5208	22	Antimicrobials
TAFA3	284467	TAFA chemokine like family member 3	FAM19A3|TAFA-3	1	Antimicrobials
TAFA4	151647	TAFA chemokine like family member 4	FAM19A4|TAFA-4	3	Antimicrobials
TAFA1	407738	TAFA chemokine like family member 1	FAM19A1|TAFA-1	3	Antimicrobials
TAFA2	338811	TAFA chemokine like family member 2	FAM19A2|TAFA-2	12	Antimicrobials
CCL15-CCL14	348249	CCL15-CCL14 readthrough (NMD candidate)	CCL15|HCC-2|LKN-1|MIP-5|MIP5|Mrp-2b|NCC-3|NCC3|SCYA15	17	Antimicrobials
IL6	3569	interleukin 6	BSF-2|BSF2|CDF|HGF|HSF|IFN-beta-2|IFNB2|IL-6	7	Antimicrobials
TNF	7124	tumor necrosis factor	DIF|TNF-alpha|TNFA|TNFSF2|TNLG1F	6	Antimicrobials
IL1B	3553	interleukin 1 beta	IL-1|IL1-BETA|IL1F2|IL1beta	2	Antimicrobials
IL18	3606	interleukin 18	IGIF|IL-18|IL-1g|IL1F4	11	Antimicrobials
PTK2B	2185	protein tyrosine kinase 2 beta	CADTK|CAKB|FADK2|FAK2|PKB|PTK|PYK2|RAFTK	8	Antimicrobials
VEGFA	7422	vascular endothelial growth factor A	MVCD1|VEGF|VPF	6	Antimicrobials
IL4	3565	interleukin 4	BCGF-1|BCGF1|BSF-1|BSF1|IL-4	5	Antimicrobials
CDH1	999	cadherin 1	Arc-1|BCDS1|CD324|CDHE|ECAD|LCAM|UVO	16	Antimicrobials
CD40	958	CD40 molecule	Bp50|CDW40|TNFRSF5|p50	20	Antimicrobials
DEFB103B	55894	defensin beta 103B	BD-3|DEFB-3|DEFB103|DEFB3|HBD-3|HBD3|HBP-3|HBP3	8	Antimicrobials
F2RL1	2150	F2R like trypsin receptor 1	GPR11|PAR2	5	Antimicrobials
MMP9	4318	matrix metallopeptidase 9	CLG4B|GELB|MANDP2|MMP-9	20	Antimicrobials
LTBP1	4052	latent transforming growth factor beta binding protein 1	-	2	Antimicrobials
DEFB4A	1673	defensin beta 4A	BD-2|DEFB-2|DEFB102|DEFB2|DEFB4|HBD-2|SAP1	8	Antimicrobials
TNFSF10	8743	TNF superfamily member 10	APO2L|Apo-2L|CD253|TL2|TNLG6A|TRAIL	3	Antimicrobials
IL13	3596	interleukin 13	IL-13|P600	5	Antimicrobials
IL10	3586	interleukin 10	CSIF|GVHDS|IL-10|IL10A|TGIF	1	Antimicrobials
IL2	3558	interleukin 2	IL-2|TCGF|lymphokine	4	Antimicrobials
PPARG	5468	peroxisome proliferator activated receptor gamma	CIMT1|GLM1|NR1C3|PPARG1|PPARG2|PPARG5|PPARgamma	3	Antimicrobials
FGR	2268	FGR proto-oncogene, Src family tyrosine kinase	SRC2|c-fgr|c-src2|p55-Fgr|p55c-fgr|p58-Fgr|p58c-fgr	1	Antimicrobials
MIF	4282	macrophage migration inhibitory factor	GIF|GLIF|MMIF	22	Antimicrobials
CRP	1401	C-reactive protein	PTX1	1	Antimicrobials
JAK2	3717	Janus kinase 2	JTK10|THCYT3	9	Antimicrobials
IL1A	3552	interleukin 1 alpha	IL-1 alpha|IL-1A|IL1|IL1-ALPHA|IL1F1	2	Antimicrobials
PTK2	5747	protein tyrosine kinase 2	FADK|FAK|FAK1|FRNK|PPP1R71|p125FAK|pp125FAK	8	Antimicrobials
PTGDR	5729	prostaglandin D2 receptor	AS1|ASRT1|DP|DP1|PTGDR1	14	Antimicrobials
CD86	942	CD86 molecule	B7-2|B7.2|B70|CD28LG2|LAB72	3	Antimicrobials
HCK	3055	HCK proto-oncogene, Src family tyrosine kinase	JTK9|p59Hck|p61Hck	20	Antimicrobials
ARRB1	408	arrestin beta 1	ARB1|ARR1	11	Antimicrobials
GNAI1	2770	G protein subunit alpha i1	Gi	7	Antimicrobials
VDR	7421	vitamin D receptor	NR1I1|PPP1R163	12	Antimicrobials
OLR1	4973	oxidized low density lipoprotein receptor 1	CLEC8A|LOX1|LOXIN|SCARE1|SLOX1	12	Antimicrobials
GRK2	156	G protein-coupled receptor kinase 2	ADRBK1|BARK1|BETA-ARK1	11	Antimicrobials
TXK	7294	TXK tyrosine kinase	BTKL|PSCTK5|PTK4|RLK|TKL	4	Antimicrobials
RNASE2	6036	ribonuclease A family member 2	EDN|RAF3|RNS2	14	Antimicrobials
CD79A	973	CD79a molecule	IGA|MB-1	19	BCRSignalingPathway
CD79B	974	CD79b molecule	AGM6|B29|IGB	17	BCRSignalingPathway
LYN	4067	LYN proto-oncogene, Src family tyrosine kinase	JTK8|p53Lyn|p56Lyn	8	BCRSignalingPathway
SYK	6850	spleen associated tyrosine kinase	p72-Syk	9	BCRSignalingPathway
BTK	695	Bruton tyrosine kinase	AGMX1|AT|ATK|BPK|IGHD3|IMD1|PSCTK1|XLA	X	BCRSignalingPathway
BLNK	29760	B cell linker	AGM4|BASH|BLNK-S|LY57|SLP-65|SLP65|bca	10	BCRSignalingPathway
VAV3	10451	vav guanine nucleotide exchange factor 3	-	1	BCRSignalingPathway
VAV1	7409	vav guanine nucleotide exchange factor 1	VAV	19	BCRSignalingPathway
VAV2	7410	vav guanine nucleotide exchange factor 2	VAV-2	9	BCRSignalingPathway
RAC1	5879	Rac family small GTPase 1	MIG5|MRD48|Rac-1|TC-25|p21-Rac1	7	BCRSignalingPathway
RAC2	5880	Rac family small GTPase 2	EN-7|Gx|HSPC022|p21-Rac2	22	BCRSignalingPathway
RAC3	5881	Rac family small GTPase 3	-	17	BCRSignalingPathway
PPP3CA	5530	protein phosphatase 3 catalytic subunit alpha	ACCIID|CALN|CALNA|CALNA1|CCN1|CNA1|IECEE|IECEE1|PPP2B	4	BCRSignalingPathway
PPP3CB	5532	protein phosphatase 3 catalytic subunit beta	CALNA2|CALNB|CNA2|PP2Bbeta	10	BCRSignalingPathway
PPP3CC	5533	protein phosphatase 3 catalytic subunit gamma	CALNA3|CNA3|PP2Bgamma	8	BCRSignalingPathway
CHP1	11261	calcineurin like EF-hand protein 1	CHP|SLC9A1BP|SPAX9|Sid470p|p22|p24	15	BCRSignalingPathway
PPP3R1	5534	protein phosphatase 3 regulatory subunit B, alpha	CALNB1|CNB|CNB1	2	BCRSignalingPathway
PPP3R2	5535	protein phosphatase 3 regulatory subunit B, beta	PPP3RL	9	BCRSignalingPathway
CHP2	63928	calcineurin like EF-hand protein 2	-	16	BCRSignalingPathway
NFAT5	10725	nuclear factor of activated T cells 5	NF-AT5|NFATL1|NFATZ|OREBP|TONEBP	16	BCRSignalingPathway
NFATC1	4772	nuclear factor of activated T cells 1	NF-ATC|NF-ATc1.2|NFAT2|NFATc	18	BCRSignalingPathway
NFATC2	4773	nuclear factor of activated T cells 2	NFAT1|NFATP	20	BCRSignalingPathway
NFATC3	4775	nuclear factor of activated T cells 3	NF-AT4c|NFAT4|NFATX	16	BCRSignalingPathway
NFATC4	4776	nuclear factor of activated T cells 4	NF-AT3|NF-ATC4|NFAT3	14	BCRSignalingPathway
HRAS	3265	HRas proto-oncogene, GTPase	C-BAS/HAS|C-H-RAS|C-HA-RAS1|CTLO|H-RASIDX|HAMSV|HRAS1|RASH1|p21ras	11	BCRSignalingPathway
KRAS	3845	KRAS proto-oncogene, GTPase	'C-K-RAS|C-K-RAS|CFC2|K-RAS2A|K-RAS2B|K-RAS4A|K-RAS4B|K-Ras|K-Ras 2|KI-RAS|KRAS1|KRAS2|NS|NS3|OES|RALD|RASK2|c-Ki-ras|c-Ki-ras2	12	BCRSignalingPathway
NRAS	4893	NRAS proto-oncogene, GTPase	ALPS4|CMNS|N-ras|NCMS|NRAS1|NS6	1	BCRSignalingPathway
FOS	2353	Fos proto-oncogene, AP-1 transcription factor subunit	AP-1|C-FOS|p55	14	BCRSignalingPathway
JUN	3725	Jun proto-oncogene, AP-1 transcription factor subunit	AP-1|AP1|c-Jun|cJUN|p39	1	BCRSignalingPathway
CARD11	84433	caspase recruitment domain family member 11	BENTA|BIMP3|CARMA1|IMD11|IMD11A|PPBL	7	BCRSignalingPathway
BCL10	8915	BCL10 immune signaling adaptor	CARMEN|CIPER|CLAP|IMD37|c-E10|mE10	1	BCRSignalingPathway
MALT1	10892	MALT1 paracaspase	IMD12|MLT|MLT1|PCASP1	18	BCRSignalingPathway
CHUK	1147	component of inhibitor of nuclear factor kappa B kinase complex	IKBKA|IKK-alpha|IKK1|IKKA|NFKBIKA|TCF16	10	BCRSignalingPathway
IKBKB	3551	inhibitor of nuclear factor kappa B kinase subunit beta	IKK-beta|IKK2|IKKB|IMD15|IMD15A|IMD15B|NFKBIKB	8	BCRSignalingPathway
IKBKG	8517	inhibitor of nuclear factor kappa B kinase regulatory subunit gamma	AMCBX1|EDAID1|FIP-3|FIP3|Fip3p|IKK-gamma|IKKAP1|IKKG|IMD33|IP|IP1|IP2|IPD2|NEMO|ZC2HC9	X	BCRSignalingPathway
NFKB1	4790	nuclear factor kappa B subunit 1	CVID12|EBP-1|KBF1|NF-kB|NF-kB1|NF-kappa-B1|NF-kappaB|NF-kappabeta|NFKB-p105|NFKB-p50|NFkappaB	4	BCRSignalingPathway
RELA	5970	RELA proto-oncogene, NF-kB subunit	CMCU|NFKB3|p65	11	BCRSignalingPathway
NFKBIA	4792	NFKB inhibitor alpha	EDAID2|IKBA|MAD-3|NFKBI	14	BCRSignalingPathway
NFKBIB	4793	NFKB inhibitor beta	IKBB|TRIP9	19	BCRSignalingPathway
NFKBIE	4794	NFKB inhibitor epsilon	IKBE	6	BCRSignalingPathway
CD81	975	CD81 molecule	CVID6|S5.7|TAPA1|TSPAN28	11	BCRSignalingPathway
CD19	930	CD19 molecule	B4|CVID3	16	BCRSignalingPathway
CR2	1380	complement C3d receptor 2	C3DR|CD21|CR|CVID7|SLEB9	1	BCRSignalingPathway
PIK3R5	23533	phosphoinositide-3-kinase regulatory subunit 5	F730038I15Rik|FOAP-2|P101-PI3K|p101	17	BCRSignalingPathway
PIK3R1	5295	phosphoinositide-3-kinase regulatory subunit 1	AGM7|GRB1|IMD36|p85|p85-ALPHA	5	BCRSignalingPathway
PIK3R2	5296	phosphoinositide-3-kinase regulatory subunit 2	MPPH|MPPH1|P85B|p85|p85-BETA	19	BCRSignalingPathway
PIK3R3	8503	phosphoinositide-3-kinase regulatory subunit 3	p55|p55-GAMMA|p55PIK	1	BCRSignalingPathway
PIK3CA	5290	phosphatidylinositol-4,5-bisphosphate 3-kinase catalytic subunit alpha	CLAPO|CLOVE|CWS5|MCAP|MCM|MCMTC|PI3K|PI3K-alpha|p110-alpha	3	BCRSignalingPathway
PIK3CB	5291	phosphatidylinositol-4,5-bisphosphate 3-kinase catalytic subunit beta	P110BETA|PI3K|PI3KBETA|PIK3C1	3	BCRSignalingPathway
PIK3CD	5293	phosphatidylinositol-4,5-bisphosphate 3-kinase catalytic subunit delta	APDS|IMD14|P110DELTA|PI3K|p110D	1	BCRSignalingPathway
PIK3CG	5294	phosphatidylinositol-4,5-bisphosphate 3-kinase catalytic subunit gamma	PI3CG|PI3K|PI3Kgamma|PIK3|p110gamma|p120-PI3K	7	BCRSignalingPathway
AKT3	10000	AKT serine/threonine kinase 3	MPPH|MPPH2|PKB-GAMMA|PKBG|PRKBG|RAC-PK-gamma|RAC-gamma|STK-2	1	BCRSignalingPathway
AKT1	207	AKT serine/threonine kinase 1	AKT|CWS6|PKB|PKB-ALPHA|PRKBA|RAC|RAC-ALPHA	14	BCRSignalingPathway
AKT2	208	AKT serine/threonine kinase 2	HIHGHH|PKBB|PKBBETA|PRKBB|RAC-BETA	19	BCRSignalingPathway
GSK3B	2932	glycogen synthase kinase 3 beta	-	3	BCRSignalingPathway
INPP5D	3635	inositol polyphosphate-5-phosphatase D	SHIP|SHIP-1|SHIP1|SIP-145|hp51CN|p150Ship	2	BCRSignalingPathway
CD22	933	CD22 molecule	SIGLEC-2|SIGLEC2	19	BCRSignalingPathway
CD72	971	CD72 molecule	CD72b|LYB2	9	BCRSignalingPathway
PTPN6	5777	protein tyrosine phosphatase non-receptor type 6	HCP|HCPH|HPTP1C|PTP-1C|SH-PTP1|SHP-1|SHP-1L|SHP1	12	BCRSignalingPathway
LILRB3	11025	leukocyte immunoglobulin like receptor B3	CD85A|HL9|ILT-5|ILT5|LILRA6|LIR-3|LIR3|PIR-B|PIRB	19	BCRSignalingPathway
FCGR2B	2213	Fc fragment of IgG receptor IIb	CD32|CD32B|FCG2|FCGR2|FCGR2C|FcRII-c|IGFR2	1	BCRSignalingPathway
RASGRP3	25780	RAS guanyl releasing protein 3	GRP3	2	BCRSignalingPathway
PLCG2	5336	phospholipase C gamma 2	APLAID|FCAS3|PLC-IV|PLC-gamma-2	16	BCRSignalingPathway
PRKCB	5579	protein kinase C beta	PKC-beta|PKCB|PKCI(2)|PKCbeta|PRKCB1|PRKCB2	16	BCRSignalingPathway
IFITM1	8519	interferon induced transmembrane protein 1	9-27|CD225|DSPA2a|IFI17|LEU13	11	BCRSignalingPathway
IGH	3492	immunoglobulin heavy locus	IGD1|IGH.1@|IGH@|IGHD@|IGHDY1|IGHJ|IGHJ@|IGHV|IGHV@	14	BCRSignalingPathway
IGHA1	3493	immunoglobulin heavy constant alpha 1	IgA1	14	BCRSignalingPathway
IGHA2	3494	immunoglobulin heavy constant alpha 2 (A2m marker)	-	14	BCRSignalingPathway
IGHD	3495	immunoglobulin heavy constant delta	-	14	BCRSignalingPathway
IGHD1-1	28510	immunoglobulin heavy diversity 1-1	IGHD11	14	BCRSignalingPathway
IGHD1-14	28508	immunoglobulin heavy diversity 1-14 (non-functional)	DM2|IGHD114	14	BCRSignalingPathway
IGHD1-20	28507	immunoglobulin heavy diversity 1-20	IGHD120	14	BCRSignalingPathway
IGHD1-26	28506	immunoglobulin heavy diversity 1-26	IGHD126	14	BCRSignalingPathway
IGHD1-7	28509	immunoglobulin heavy diversity 1-7	DM1|IGHD17	14	BCRSignalingPathway
IGHD2-15	28503	immunoglobulin heavy diversity 2-15	D2|IGHD215	14	BCRSignalingPathway
IGHD2-2	28505	immunoglobulin heavy diversity 2-2	IGHD22	14	BCRSignalingPathway
IGHD2-21	28502	immunoglobulin heavy diversity 2-21	IGHD221	14	BCRSignalingPathway
IGHD2-8	28504	immunoglobulin heavy diversity 2-8	DLR1|IGHD28	14	BCRSignalingPathway
IGHD3-10	28499	immunoglobulin heavy diversity 3-10	DXP'1|IGHD310	14	BCRSignalingPathway
IGHD3-16	28498	immunoglobulin heavy diversity 3-16	IGHD316	14	BCRSignalingPathway
IGHD3-22	28497	immunoglobulin heavy diversity 3-22	IGHD322	14	BCRSignalingPathway
IGHD3-3	28501	immunoglobulin heavy diversity 3-3	DXP4|IGHD33	14	BCRSignalingPathway
IGHD3-9	28500	immunoglobulin heavy diversity 3-9	DXP1|IGHD39	14	BCRSignalingPathway
IGHD4-11	28495	immunoglobulin heavy diversity 4-11 (non-functional)	DA1|IGHD411	14	BCRSignalingPathway
IGHD4-17	28494	immunoglobulin heavy diversity 4-17	IGHD417	14	BCRSignalingPathway
IGHD4-23	28493	immunoglobulin heavy diversity 4-23 (non-functional)	IGHD423	14	BCRSignalingPathway
IGHD4-4	28496	immunoglobulin heavy diversity 4-4	DA4|IGHD44	14	BCRSignalingPathway
IGHD5-12	28491	immunoglobulin heavy diversity 5-12	DK1|IGHD512	14	BCRSignalingPathway
IGHD5-18	28490	immunoglobulin heavy diversity 5-18	IGHD518	14	BCRSignalingPathway
IGHD5-24	28489	immunoglobulin heavy diversity 5-24 (non-functional)	IGHD524	14	BCRSignalingPathway
IGHD5-5	28492	immunoglobulin heavy diversity 5-5	DK4|IGHD55	14	BCRSignalingPathway
IGHD6-13	28487	immunoglobulin heavy diversity 6-13	DN1|IGHD613	14	BCRSignalingPathway
IGHD6-19	28486	immunoglobulin heavy diversity 6-19	IGHD619	14	BCRSignalingPathway
IGHD6-25	28485	immunoglobulin heavy diversity 6-25	IGHD625	14	BCRSignalingPathway
IGHD6-6	28488	immunoglobulin heavy diversity 6-6	D(N4)|IGHD66	14	BCRSignalingPathway
IGHD7-27	28484	immunoglobulin heavy diversity 7-27	DHQ52|IGHD727	14	BCRSignalingPathway
IGHE	3497	immunoglobulin heavy constant epsilon	IgE	14	BCRSignalingPathway
IGHG1	3500	immunoglobulin heavy constant gamma 1 (G1m marker)	-	14	BCRSignalingPathway
IGHG2	3501	immunoglobulin heavy constant gamma 2 (G2m marker)	-	14	BCRSignalingPathway
IGHG3	3502	immunoglobulin heavy constant gamma 3 (G3m marker)	IgG3	14	BCRSignalingPathway
IGHG4	3503	immunoglobulin heavy constant gamma 4 (G4m marker)	-	14	BCRSignalingPathway
IGHJ1	28483	immunoglobulin heavy joining 1	JH1	14	BCRSignalingPathway
IGHJ2	28481	immunoglobulin heavy joining 2	JH2	14	BCRSignalingPathway
IGHJ3	28479	immunoglobulin heavy joining 3	JH3b	14	BCRSignalingPathway
IGHJ4	28477	immunoglobulin heavy joining 4	JH4b	14	BCRSignalingPathway
IGHJ5	28476	immunoglobulin heavy joining 5	JH5b	14	BCRSignalingPathway
IGHJ6	28475	immunoglobulin heavy joining 6	JH6b	14	BCRSignalingPathway
IGHM	3507	immunoglobulin heavy constant mu	AGM1|MU|VH	14	BCRSignalingPathway
IGH	3492	immunoglobulin heavy locus	IGD1|IGH.1@|IGH@|IGHD@|IGHDY1|IGHJ|IGHJ@|IGHV|IGHV@	14	BCRSignalingPathway
IGHV1-18	28468	immunoglobulin heavy variable 1-18	IGHV118	14	BCRSignalingPathway
IGHV1-2	28474	immunoglobulin heavy variable 1-2	IGHV12|V35	14	BCRSignalingPathway
IGHV1-24	28467	immunoglobulin heavy variable 1-24	IGHV124|VH	14	BCRSignalingPathway
IGHV1-3	28473	immunoglobulin heavy variable 1-3	IGHV13|VI-3B	14	BCRSignalingPathway
IGHV1-45	28466	immunoglobulin heavy variable 1-45	IGHV145|VH	14	BCRSignalingPathway
IGHV1-46	28465	immunoglobulin heavy variable 1-46	IGHV146	14	BCRSignalingPathway
IGHV1-58	28464	immunoglobulin heavy variable 1-58	IGHV158|VH	14	BCRSignalingPathway
IGHV1-69	28461	immunoglobulin heavy variable 1-69	IGHV1-E|IGHV169|IGHV1E	14	BCRSignalingPathway
IGHV1-8	28472	immunoglobulin heavy variable 1-8	IGHV18	14	BCRSignalingPathway
IGHV1-38-4	28460	immunoglobulin heavy variable 1-38-4 (non-functional)	IGHV1-C|IGHV1C	14	BCRSignalingPathway
IGHV1-69-2	28458	immunoglobulin heavy variable 1-69-2	IGHV1-F|IGHV1F	14	BCRSignalingPathway
IGHV2-26	28455	immunoglobulin heavy variable 2-26	IGHV226|VH	14	BCRSignalingPathway
IGHV2-5	28457	immunoglobulin heavy variable 2-5	IGHV25|VH	14	BCRSignalingPathway
IGHV2-70	28454	immunoglobulin heavy variable 2-70	IGHV270|VH	14	BCRSignalingPathway
IGHV3-11	28450	immunoglobulin heavy variable 3-11	IGHV311|VH	14	BCRSignalingPathway
IGHV3-13	28449	immunoglobulin heavy variable 3-13	IGHV313	14	BCRSignalingPathway
IGHV3-15	28448	immunoglobulin heavy variable 3-15	IGHV315|VH	14	BCRSignalingPathway
IGHV3-16	28447	immunoglobulin heavy variable 3-16 (non-functional)	IGHV316|VH	14	BCRSignalingPathway
IGHV3-20	28445	immunoglobulin heavy variable 3-20	IGHV320|VH	14	BCRSignalingPathway
IGHV3-21	28444	immunoglobulin heavy variable 3-21	IGHV321|VH	14	BCRSignalingPathway
IGHV3-23	28442	immunoglobulin heavy variable 3-23	DP47|IGHV323|V3-23|VH26	14	BCRSignalingPathway
IGHV3-30	28439	immunoglobulin heavy variable 3-30	IGHV330|VH	14	BCRSignalingPathway
IGHV3-30-3	57290	immunoglobulin heavy variable 3-30-3	IGHV3-3|IGHV3303	14	BCRSignalingPathway
IGHV3-30-5	89770	immunoglobulin heavy variable 3-30-5	IGHV3-3|IGHV3305	14	BCRSignalingPathway
IGHV3-33	28434	immunoglobulin heavy variable 3-33	IGHV333|VH	14	BCRSignalingPathway
IGHV3-35	28432	immunoglobulin heavy variable 3-35 (non-functional)	IGHV335|VH	14	BCRSignalingPathway
IGHV3-38	28429	immunoglobulin heavy variable 3-38 (non-functional)	IGHV338|VH	14	BCRSignalingPathway
IGHV3-43	28426	immunoglobulin heavy variable 3-43	IGHV343|VH	14	BCRSignalingPathway
IGHV3-48	28424	immunoglobulin heavy variable 3-48	IGHV348|VH	14	BCRSignalingPathway
IGHV3-49	28423	immunoglobulin heavy variable 3-49	IGHV349|VH	14	BCRSignalingPathway
IGHV3-53	28420	immunoglobulin heavy variable 3-53	IGHV353|VH	14	BCRSignalingPathway
IGHV3-64	28414	immunoglobulin heavy variable 3-64	IGHV364|VH	14	BCRSignalingPathway
IGHV3-66	28412	immunoglobulin heavy variable 3-66	IGHV366|VH	14	BCRSignalingPathway
IGHV3-7	28452	immunoglobulin heavy variable 3-7	IGHV37|VH	14	BCRSignalingPathway
IGHV3-72	28410	immunoglobulin heavy variable 3-72	IGHV372|VH	14	BCRSignalingPathway
IGHV3-73	28409	immunoglobulin heavy variable 3-73	IGHV373|VH	14	BCRSignalingPathway
IGHV3-74	28408	immunoglobulin heavy variable 3-74	IGHV374|VH	14	BCRSignalingPathway
IGHV3-9	28451	immunoglobulin heavy variable 3-9	IGHV39|VH	14	BCRSignalingPathway
IGHV3-38-3	28404	immunoglobulin heavy variable 3-38-3 (non-functional)	IGHV3-D|IGHV3D	14	BCRSignalingPathway
IGHV3-69-1	28402	immunoglobulin heavy variable 3-69-1 (pseudogene)	IGH|IGHM|IGHV|IGHV3-11|IGHV3-H|IGHV3H|IgVH	14	BCRSignalingPathway
IGHV4-28	28400	immunoglobulin heavy variable 4-28	IGHV428|VH	14	BCRSignalingPathway
IGHV4-30-1	28399	immunoglobulin heavy variable 4-30-1	IGHV4-3	14	BCRSignalingPathway
IGHV4-30-2	28398	immunoglobulin heavy variable 4-30-2	IGHV4-3|IGHV4302	14	BCRSignalingPathway
IGHV4-30-4	28397	immunoglobulin heavy variable 4-30-4	IGHV4-3|IGHV4304	14	BCRSignalingPathway
IGHV4-31	28396	immunoglobulin heavy variable 4-31	IGHV431	14	BCRSignalingPathway
IGHV4-34	28395	immunoglobulin heavy variable 4-34	IGHV434|VH	14	BCRSignalingPathway
IGHV4-39	28394	immunoglobulin heavy variable 4-39	IGHV439|VH	14	BCRSignalingPathway
IGHV4-4	28401	immunoglobulin heavy variable 4-4	IGHV44|VH	14	BCRSignalingPathway
IGHV4-59	28392	immunoglobulin heavy variable 4-59	IGHV459|VH	14	BCRSignalingPathway
IGHV4-61	28391	immunoglobulin heavy variable 4-61	IGHV461|VH	14	BCRSignalingPathway
IGHV4-38-2	28389	immunoglobulin heavy variable 4-38-2	IGHV4-B|IGHV4B	14	BCRSignalingPathway
IGHV5-51	28388	immunoglobulin heavy variable 5-51	IGHV551|VH	14	BCRSignalingPathway
IGHV5-10-1	28386	immunoglobulin heavy variable 5-10-1	IGHV5-A|IGHV5A	14	BCRSignalingPathway
IGHV6-1	28385	immunoglobulin heavy variable 6-1	IGHV61|VH	14	BCRSignalingPathway
IGHV7-4-1	57289	immunoglobulin heavy variable 7-4-1	IGHV7-41|IGHV741	14	BCRSignalingPathway
IGHV7-81	28378	immunoglobulin heavy variable 7-81 (non-functional)	IGHV781	14	BCRSignalingPathway
IGK	50802	immunoglobulin kappa locus	IGK@	2	BCRSignalingPathway
IGKC	3514	immunoglobulin kappa constant	HCAK1|IGKCD|Km	2	BCRSignalingPathway
IGKDEL	3515	immunoglobulin kappa deleting element or like	IGKDE	2	BCRSignalingPathway
IGKJ	7842	-	IGKJ@	2	BCRSignalingPathway
IGKJ1	28950	immunoglobulin kappa joining 1	J1	2	BCRSignalingPathway
IGKJ2	28949	immunoglobulin kappa joining 2	J2	2	BCRSignalingPathway
IGKJ3	28948	immunoglobulin kappa joining 3	J3	2	BCRSignalingPathway
IGKJ4	28947	immunoglobulin kappa joining 4	J4	2	BCRSignalingPathway
IGKJ5	28946	immunoglobulin kappa joining 5	J5	2	BCRSignalingPathway
IGKV@	3519	-	IGKV|IGKV1|IGKV1@|IGKV2|IGKV2@|IGKV3|IGKV3@	2	BCRSignalingPathway
IGKV1-12	28940	immunoglobulin kappa variable 1-12	IGKV112|L19	2	BCRSignalingPathway
IGKV1-13	28939	immunoglobulin kappa variable 1-13	IGKV113|L18	2	BCRSignalingPathway
IGKV1-16	28938	immunoglobulin kappa variable 1-16	IGKV116|L1	2	BCRSignalingPathway
IGKV1-17	28937	immunoglobulin kappa variable 1-17	A30|IGKV117	2	BCRSignalingPathway
IGKV1-27	28935	immunoglobulin kappa variable 1-27	A20|IGKV127	2	BCRSignalingPathway
IGKV1-33	28933	immunoglobulin kappa variable 1-33	IGKV133|O18	2	BCRSignalingPathway
IGKV1-37	28931	immunoglobulin kappa variable 1-37 (non-functional)	IGKV137|O14	2	BCRSignalingPathway
IGKV1-39	28930	immunoglobulin kappa variable 1-39	IGKV139|O12|O12a	2	BCRSignalingPathway
IGKV1-5	28299	immunoglobulin kappa variable 1-5	IGKV|IGKV15|L12|L12a|V1	2	BCRSignalingPathway
IGKV1-6	28943	immunoglobulin kappa variable 1-6	IGKV16|L11	2	BCRSignalingPathway
IGKV1-8	28942	immunoglobulin kappa variable 1-8	IGKV18|L9	2	BCRSignalingPathway
IGKV1-9	28941	immunoglobulin kappa variable 1-9	IGKV19|L8	2	BCRSignalingPathway
IGKV1D-12	28903	immunoglobulin kappa variable 1D-12	IGKV1D12|L19	2	BCRSignalingPathway
IGKV1D-13	28902	immunoglobulin kappa variable 1D-13	IGKV1D13|L18	2	BCRSignalingPathway
IGKV1D-16	28901	immunoglobulin kappa variable 1D-16	IGKV1D16|L15|L15a	2	BCRSignalingPathway
IGKV1D-17	28900	immunoglobulin kappa variable 1D-17	IGKV1D17|L14	2	BCRSignalingPathway
IGKV1D-33	28896	immunoglobulin kappa variable 1D-33	IGKV1D33|O8	2	BCRSignalingPathway
IGKV1D-37	28894	immunoglobulin kappa variable 1D-37 (non-functional)	IGKV1D37|O4	2	BCRSignalingPathway
IGKV1D-39	28893	immunoglobulin kappa variable 1D-39	IGKV1D39|O2	2	BCRSignalingPathway
IGKV1D-42	28892	immunoglobulin kappa variable 1D-42 (non-functional)	IGKV1D42|L22	2	BCRSignalingPathway
IGKV1D-43	28891	immunoglobulin kappa variable 1D-43	IGKV1D43|L23|L23a	2	BCRSignalingPathway
IGKV1D-8	28904	immunoglobulin kappa variable 1D-8	IGKV1D8|L24|L24a	2	BCRSignalingPathway
IGKV2-24	28923	immunoglobulin kappa variable 2-24	A23|IGKV224	2	BCRSignalingPathway
IGKV2-28	28921	immunoglobulin kappa variable 2-28	A19|IGKV228	2	BCRSignalingPathway
IGKV2-30	28919	immunoglobulin kappa variable 2-30	A17|IGKV230	2	BCRSignalingPathway
IGKV2-40	28916	immunoglobulin kappa variable 2-40	IGKV240|O11|O11a	2	BCRSignalingPathway
IGKV2D-24	28885	immunoglobulin kappa variable 2D-24 (non-functional)	A7|IGKV2D24	2	BCRSignalingPathway
IGKV2D-28	28883	immunoglobulin kappa variable 2D-28	A3|IGKV2D28	2	BCRSignalingPathway
IGKV2D-29	28882	immunoglobulin kappa variable 2D-29	A2a|A2c|IGKV2D29	2	BCRSignalingPathway
IGKV2D-30	28881	immunoglobulin kappa variable 2D-30	A1|IGKV2D30	2	BCRSignalingPathway
IGKV2D-40	28878	immunoglobulin kappa variable 2D-40	IGKV2D40|O1	2	BCRSignalingPathway
IGKV3-11	28914	immunoglobulin kappa variable 3-11	IGKV311|L6	2	BCRSignalingPathway
IGKV3-15	28913	immunoglobulin kappa variable 3-15	IGKV315|L2	2	BCRSignalingPathway
IGKV3-20	28912	immunoglobulin kappa variable 3-20	13K18|A27|IGKV320	2	BCRSignalingPathway
IGKV3-7	28915	immunoglobulin kappa variable 3-7 (non-functional)	IGKV37|L10|L10a|Vh	2	BCRSignalingPathway
IGKV3D-11	28876	immunoglobulin kappa variable 3D-11	IGKV3D11|L20	2	BCRSignalingPathway
IGKV3D-15	28875	immunoglobulin kappa variable 3D-15	IGKV3D15|L16|L16a|L16b|L16c	2	BCRSignalingPathway
IGKV3D-20	28874	immunoglobulin kappa variable 3D-20	A11|A11a|IGKV3D20	2	BCRSignalingPathway
IGKV3D-7	28877	immunoglobulin kappa variable 3D-7	IGKV3D7|L25	2	BCRSignalingPathway
IGKV4-1	28908	immunoglobulin kappa variable 4-1	B3|IGKV41	2	BCRSignalingPathway
IGKV5-2	28907	immunoglobulin kappa variable 5-2	B2|IGKV52	2	BCRSignalingPathway
IGKV6-21	28906	immunoglobulin kappa variable 6-21 (non-functional)	A26|IGKV621	2	BCRSignalingPathway
IGKV6D-21	28870	immunoglobulin kappa variable 6D-21 (non-functional)	A10|IGKV6D21	2	BCRSignalingPathway
IGKV6D-41	28869	immunoglobulin kappa variable 6D-41 (non-functional)	A14	2	BCRSignalingPathway
IGL	3535	immunoglobulin lambda locus	IGL@|IGLC6	22	BCRSignalingPathway
IGLC1	3537	immunoglobulin lambda constant 1	IGLC	22	BCRSignalingPathway
IGLC2	3538	immunoglobulin lambda constant 2	IGLC	22	BCRSignalingPathway
IGLC3	3539	immunoglobulin lambda constant 3 (Kern-Oz+ marker)	IGLC	22	BCRSignalingPathway
IGLC6	3542	immunoglobulin lambda constant 6	IGLC	22	BCRSignalingPathway
IGLC7	28834	immunoglobulin lambda constant 7	C7	22	BCRSignalingPathway
IGLJ	8217	-	IGLJ@	22	BCRSignalingPathway
IGLJ1	28833	immunoglobulin lambda joining 1	J1	22	BCRSignalingPathway
IGLJ2	28832	immunoglobulin lambda joining 2	J2	22	BCRSignalingPathway
IGLJ3	28831	immunoglobulin lambda joining 3	J3	22	BCRSignalingPathway
IGLJ4	28830	immunoglobulin lambda joining 4 (non-functional)	-	22	BCRSignalingPathway
IGLJ5	28829	immunoglobulin lambda joining 5 (non-functional)	-	22	BCRSignalingPathway
IGLJ6	28828	immunoglobulin lambda joining 6	-	22	BCRSignalingPathway
IGLJ7	28827	immunoglobulin lambda joining 7	J7	22	BCRSignalingPathway
IGLV@	3546	-	IGLV	22	BCRSignalingPathway
IGLV1-36	28826	immunoglobulin lambda variable 1-36	IGLV136|V1-11	22	BCRSignalingPathway
IGLV1-40	28825	immunoglobulin lambda variable 1-40	IGLV140|V1-13	22	BCRSignalingPathway
IGLV1-44	28823	immunoglobulin lambda variable 1-44	IGLV144|V1-16	22	BCRSignalingPathway
IGLV1-47	28822	immunoglobulin lambda variable 1-47	IGLV147|V1-17	22	BCRSignalingPathway
IGLV1-50	28821	immunoglobulin lambda variable 1-50 (non-functional)	IGLV150|V1-18	22	BCRSignalingPathway
IGLV1-51	28820	immunoglobulin lambda variable 1-51	IGLV151|V1-19	22	BCRSignalingPathway
IGLV10-54	28772	immunoglobulin lambda variable 10-54	IGLV1054|V1-20	22	BCRSignalingPathway
IGLV11-55	28770	immunoglobulin lambda variable 11-55 (non-functional)	IGLV1155|V4-6	22	BCRSignalingPathway
IGLV2-11	28816	immunoglobulin lambda variable 2-11	IGLV211|V1-3	22	BCRSignalingPathway
IGLV2-14	28815	immunoglobulin lambda variable 2-14	IGLV214|V1-4	22	BCRSignalingPathway
IGLV2-18	28814	immunoglobulin lambda variable 2-18	IGLV218|V1-5	22	BCRSignalingPathway
IGLV2-23	28813	immunoglobulin lambda variable 2-23	IGLV223|V1-7	22	BCRSignalingPathway
IGLV2-33	28811	immunoglobulin lambda variable 2-33 (non-functional)	IGLV233|V1-9	22	BCRSignalingPathway
IGLV2-8	28817	immunoglobulin lambda variable 2-8	IGLV28|V1-2	22	BCRSignalingPathway
IGLV3-1	28809	immunoglobulin lambda variable 3-1	IGLV31|V2-1	22	BCRSignalingPathway
IGLV3-10	28803	immunoglobulin lambda variable 3-10	IGLV310|V2-7	22	BCRSignalingPathway
IGLV3-12	28802	immunoglobulin lambda variable 3-12	IGLV312|V2-8	22	BCRSignalingPathway
IGLV3-16	28799	immunoglobulin lambda variable 3-16	IGLV316|V2-11	22	BCRSignalingPathway
IGLV3-19	28797	immunoglobulin lambda variable 3-19	IGLV319|V2-13|VL3L	22	BCRSignalingPathway
IGLV3-21	28796	immunoglobulin lambda variable 3-21	IGLV321|V2-14	22	BCRSignalingPathway
IGLV3-22	28795	immunoglobulin lambda variable 3-22	IGLV322|V2-15	22	BCRSignalingPathway
IGLV3-25	28793	immunoglobulin lambda variable 3-25	IGLV325|V2-17	22	BCRSignalingPathway
IGLV3-27	28791	immunoglobulin lambda variable 3-27	IGLV327|V2-19	22	BCRSignalingPathway
IGLV3-32	28787	immunoglobulin lambda variable 3-32 (non-functional)	IGLV332|V2-23P	22	BCRSignalingPathway
IGLV3-9	28804	immunoglobulin lambda variable 3-9	IGLV39|V2-6	22	BCRSignalingPathway
IGLV4-3	28786	immunoglobulin lambda variable 4-3	IGLV43|V5-1	22	BCRSignalingPathway
IGLV4-60	28785	immunoglobulin lambda variable 4-60	IGLV460|V5-4	22	BCRSignalingPathway
IGLV4-69	28784	immunoglobulin lambda variable 4-69	IGLV469|V5-6	22	BCRSignalingPathway
IGLV5-37	28783	immunoglobulin lambda variable 5-37	IGLV537|V4-1	22	BCRSignalingPathway
IGLV5-39	28782	immunoglobulin lambda variable 5-39	IGLV539	22	BCRSignalingPathway
IGLV5-45	28781	immunoglobulin lambda variable 5-45	IGLV545|V4-2	22	BCRSignalingPathway
IGLV5-48	28780	immunoglobulin lambda variable 5-48 (non-functional)	IGLV548|V4-3	22	BCRSignalingPathway
IGLV5-52	28779	immunoglobulin lambda variable 5-52	IGLV552|V4-4	22	BCRSignalingPathway
IGLV6-57	28778	immunoglobulin lambda variable 6-57	IGLV657|V1-22	22	BCRSignalingPathway
IGLV7-43	28776	immunoglobulin lambda variable 7-43	IGLV743|V3-2	22	BCRSignalingPathway
IGLV7-46	28775	immunoglobulin lambda variable 7-46	IGLV746|V3-3	22	BCRSignalingPathway
IGLV8-61	28774	immunoglobulin lambda variable 8-61	IGLV861|V3-4	22	BCRSignalingPathway
IGLV9-49	28773	immunoglobulin lambda variable 9-49	IGLV949|V5-2	22	BCRSignalingPathway
C3	718	complement C3	AHUS5|ARMD9|ASP|C3a|C3b|CPAMD1|HEL-S-62p	19	Chemokines
C5	727	complement C5	C5D|C5a|C5b|CPAMD4|ECLZB	9	Chemokines
CAMP	820	cathelicidin antimicrobial peptide	CAP-18|CAP18|CRAMP|FALL-39|FALL39|HSD26|LL37	3	Chemokines
CCL1	6346	C-C motif chemokine ligand 1	I-309|P500|SCYA1|SISe|TCA3	17	Chemokines
CCL11	6356	C-C motif chemokine ligand 11	SCYA11	17	Chemokines
CCL13	6357	C-C motif chemokine ligand 13	CKb10|MCP-4|NCC-1|NCC1|SCYA13|SCYL1	17	Chemokines
CCL14	6358	C-C motif chemokine ligand 14	CC-1|CC-3|CKB1|HCC-1|HCC-1(1-74)|HCC-1/HCC-3|HCC-3|MCIF|NCC-2|NCC2|SCYA14|SCYL2|SY14	17	Chemokines
CCL15-CCL14	348249	CCL15-CCL14 readthrough (NMD candidate)	CCL15|HCC-2|LKN-1|MIP-5|MIP5|Mrp-2b|NCC-3|NCC3|SCYA15	17	Chemokines
CCL15	6359	C-C motif chemokine ligand 15	HCC-2|HMRP-2B|LKN-1|LKN1|MIP-1 delta|MIP-1D|MIP-5|MRP-2B|NCC-3|NCC3|SCYA15|SCYL3|SY15	17	Chemokines
CCL16	6360	C-C motif chemokine ligand 16	CKb12|HCC-4|ILINCK|LCC-1|LEC|LMC|Mtn-1|NCC-4|NCC4|SCYA16|SCYL4	17	Chemokines
CCL17	6361	C-C motif chemokine ligand 17	A-152E5.3|ABCD-2|SCYA17|TARC	16	Chemokines
CCL18	6362	C-C motif chemokine ligand 18	AMAC-1|AMAC1|CKb7|DC-CK1|DCCK1|MIP-4|PARC|SCYA18	17	Chemokines
CCL19	6363	C-C motif chemokine ligand 19	CKb11|ELC|MIP-3b|MIP3B|SCYA19	9	Chemokines
CCL2	6347	C-C motif chemokine ligand 2	GDCF-2|HC11|HSMCR30|MCAF|MCP-1|MCP1|SCYA2|SMC-CF	17	Chemokines
CCL20	6364	C-C motif chemokine ligand 20	CKb4|Exodus|LARC|MIP-3-alpha|MIP-3a|MIP3A|SCYA20|ST38	2	Chemokines
CCL21	6366	C-C motif chemokine ligand 21	6Ckine|CKb9|ECL|SCYA21|SLC|TCA4	9	Chemokines
CCL22	6367	C-C motif chemokine ligand 22	A-152E5.1|ABCD-1|DC/B-CK|MDC|SCYA22|STCP-1	16	Chemokines
CCL23	6368	C-C motif chemokine ligand 23	CK-BETA-8|CKb8|Ckb-8|Ckb-8-1|MIP-3|MIP3|MPIF-1|SCYA23|hmrp-2a	17	Chemokines
CCL24	6369	C-C motif chemokine ligand 24	Ckb-6|MPIF-2|MPIF2|SCYA24	7	Chemokines
CCL25	6370	C-C motif chemokine ligand 25	Ckb15|SCYA25|TECK	19	Chemokines
CCL26	10344	C-C motif chemokine ligand 26	IMAC|MIP-4a|MIP-4alpha|SCYA26|TSC-1	7	Chemokines
CCL27	10850	C-C motif chemokine ligand 27	ALP|CTACK|CTAK|ESKINE|ILC|PESKY|SCYA27	9	Chemokines
CCL28	56477	C-C motif chemokine ligand 28	CCK1|MEC|SCYA28	5	Chemokines
CCL3	6348	C-C motif chemokine ligand 3	G0S19-1|LD78ALPHA|MIP-1-alpha|MIP1A|SCYA3	17	Chemokines
CCL3L1	6349	C-C motif chemokine ligand 3 like 1	464.2|D17S1718|G0S19-2|LD78|LD78-beta(1-70)|LD78BETA|MIP1AP|SCYA3L|SCYA3L1	17	Chemokines
CCL3P1	390788	C-C motif chemokine ligand 3 pseudogene 1	CCL3L2|G0S19-3|LD78gamma|SCYA3L2	17	Chemokines
CCL3L3	414062	C-C motif chemokine ligand 3 like 3	464.2|D17S1718|G0S19-2|LD78|LD78BETA|SCYA3L|SCYA3L1	17	Chemokines
CCL4	6351	C-C motif chemokine ligand 4	ACT2|AT744.1|G-26|HC21|LAG-1|LAG1|MIP-1-beta|MIP1B|MIP1B1|SCYA2|SCYA4	17	Chemokines
CCL4L2	9560	C-C motif chemokine ligand 4 like 2	AT744.2|CCL4L|SCYA4L|SCYQ4L2	17	Chemokines
CCL4L1	388372	C-C motif chemokine ligand 4 like 1	AT744.2|CCL4L|LAG-1|LAG1|MIP-1-beta|SCYA4L|SCYA4L1|SCYA4L2	17	Chemokines
CCL5	6352	C-C motif chemokine ligand 5	D17S136E|RANTES|SCYA5|SIS-delta|SISd|TCP228|eoCP	17	Chemokines
CCL7	6354	C-C motif chemokine ligand 7	FIC|MARC|MCP-3|MCP3|NC28|SCYA6|SCYA7	17	Chemokines
CCL8	6355	C-C motif chemokine ligand 8	HC14|MCP-2|MCP2|SCYA10|SCYA8	17	Chemokines
CKLF	51192	chemokine like factor	C32|CKLF1|CKLF2|CKLF3|CKLF4|HSPC224|UCK-1	16	Chemokines
CMA1	1215	chymase 1	CYH|MCT1|chymase	14	Chemokines
CTSG	1511	cathepsin G	CATG|CG	14	Chemokines
CX3CL1	6376	C-X3-C motif chemokine ligand 1	ABCD-3|C3Xkine|CXC3|CXC3C|NTN|NTT|SCYD1|fractalkine|neurotactin	16	Chemokines
CXCL1	2919	C-X-C motif chemokine ligand 1	FSP|GRO1|GROa|MGSA|MGSA-a|NAP-3|SCYB1	4	Chemokines
CXCL10	3627	C-X-C motif chemokine ligand 10	C7|IFI10|INP10|IP-10|SCYB10|crg-2|gIP-10|mob-1	4	Chemokines
CXCL11	6373	C-X-C motif chemokine ligand 11	H174|I-TAC|IP-9|IP9|SCYB11|SCYB9B|b-R1	4	Chemokines
CXCL12	6387	C-X-C motif chemokine ligand 12	IRH|PBSF|SCYB12|SDF1|TLSF|TPAR1	10	Chemokines
CXCL13	10563	C-X-C motif chemokine ligand 13	ANGIE|ANGIE2|BCA-1|BCA1|BLC|BLR1L|SCYB13	4	Chemokines
CXCL14	9547	C-X-C motif chemokine ligand 14	BMAC|BRAK|KEC|KS1|MIP-2g|MIP2G|NJAC|SCYB14	5	Chemokines
CXCL16	58191	C-X-C motif chemokine ligand 16	CXCLG16|SR-PSOX|SRPSOX	17	Chemokines
CXCL17	284340	C-X-C motif chemokine ligand 17	DMC|Dcip1|UNQ473|VCC-1|VCC1	19	Chemokines
CXCL2	2920	C-X-C motif chemokine ligand 2	CINC-2a|GRO2|GROb|MGSA-b|MIP-2a|MIP2|MIP2A|SCYB2	4	Chemokines
CXCL3	2921	C-X-C motif chemokine ligand 3	CINC-2b|GRO3|GROg|MIP-2b|MIP2B|SCYB3	4	Chemokines
CXCL5	6374	C-X-C motif chemokine ligand 5	ENA-78|SCYB5	4	Chemokines
CXCL6	6372	C-X-C motif chemokine ligand 6	CKA-3|GCP-2|GCP2|SCYB6	4	Chemokines
CXCL9	4283	C-X-C motif chemokine ligand 9	CMK|Humig|MIG|SCYB9|crg-10	4	Chemokines
CCN1	3491	cellular communication network factor 1	CYR61|GIG1|IGFBP10	1	Chemokines
DEFA1	1667	defensin alpha 1	DEF1|DEFA2|HNP-1|HP-1|HP1|MRS	8	Chemokines
DEFA3	1668	defensin alpha 3	DEF3|HNP-3|HNP3|HP-3|HP3	8	Chemokines
DEFA5	1670	defensin alpha 5	DEF5|HD-5	8	Chemokines
DEFB1	1672	defensin beta 1	BD1|DEFB-1|DEFB101|HBD1	8	Chemokines
DEFB103B	55894	defensin beta 103B	BD-3|DEFB-3|DEFB103|DEFB3|HBD-3|HBD3|HBP-3|HBP3	8	Chemokines
DEFB104A	140596	defensin beta 104A	BD-4|DEFB-4|DEFB104|DEFB4|hBD-4	8	Chemokines
DEFB4A	1673	defensin beta 4A	BD-2|DEFB-2|DEFB102|DEFB2|DEFB4|HBD-2|SAP1	8	Chemokines
EDN1	1906	endothelin 1	ARCND3|ET1|HDLCQ7|PPET1|QME	6	Chemokines
EDN2	1907	endothelin 2	ET-2|ET2|PPET2	1	Chemokines
EDN3	1908	endothelin 3	ET-3|ET3|HSCR4|PPET3|WS4B	20	Chemokines
FGF10	2255	fibroblast growth factor 10	-	5	Chemokines
FGF2	2247	fibroblast growth factor 2	BFGF|FGF-2|FGFB|HBGF-2	4	Chemokines
HTN3	3347	histatin 3	HIS2|HTN2|HTN5|PB	4	Chemokines
CXCL8	3576	C-X-C motif chemokine ligand 8	GCP-1|GCP1|IL8|LECT|LUCT|LYNAP|MDNCF|MONAP|NAF|NAP-1|NAP1|SCYB8	4	Chemokines
LECT2	3950	leukocyte cell derived chemotaxin 2	chm-II|chm2	5	Chemokines
PF4	5196	platelet factor 4	CXCL4|PF-4|SCYB4	4	Chemokines
PF4V1	5197	platelet factor 4 variant 1	CXCL4L1|CXCL4V1|PF4-ALT|PF4A|SCYB4V1	4	Chemokines
PLAU	5328	plasminogen activator, urokinase	ATF|BDPLT5|QPD|UPA|URK|u-PA	10	Chemokines
PPBP	5473	pro-platelet basic protein	B-TG1|Beta-TG|CTAP-III|CTAP3|CTAPIII|CXCL7|LA-PF4|LDGF|MDGF|NAP-2|PBP|SCYB7|TC1|TC2|TGB|TGB1|THBGB|THBGB1	4	Chemokines
PPBPP1	728045	pro-platelet basic protein pseudogene 1	PPBPL1|TGB2	4	Chemokines
PROK2	60675	prokineticin 2	BV8|HH4|KAL4|MIT1|PK2	3	Chemokines
RNASE2	6036	ribonuclease A family member 2	EDN|RAF3|RNS2	14	Chemokines
SAA1	6288	serum amyloid A1	PIG4|SAA|SAA2|TP53I4	11	Chemokines
SAA2	6289	serum amyloid A2	SAA|SAA1	11	Chemokines
SBDS	51119	SBDS ribosome maturation factor	CGI-97|SDS|SWDS	7	Chemokines
SEMA3A	10371	semaphorin 3A	COLL1|HH16|Hsema-I|Hsema-III|SEMA1|SEMAD|SEMAIII|SEMAL|SemD|coll-1	7	Chemokines
SEMA3B	7869	semaphorin 3B	LUCA-1|SEMA5|SEMAA|SemA|semaV	3	Chemokines
SEMA3C	10512	semaphorin 3C	SEMAE|SemE	7	Chemokines
SEMA3D	223117	semaphorin 3D	Sema-Z2|coll-2	7	Chemokines
SEMA3E	9723	semaphorin 3E	M-SEMAH|M-SemaK|SEMAH|coll-5	7	Chemokines
SEMA3F	6405	semaphorin 3F	SEMA-IV|SEMA4|SEMAK	3	Chemokines
SEMA3G	56920	semaphorin 3G	sem2	3	Chemokines
SEMA4A	64218	semaphorin 4A	CORD10|RP35|SEMAB|SEMB	1	Chemokines
SEMA4B	10509	semaphorin 4B	SEMAC|SemC	15	Chemokines
SEMA4C	54910	semaphorin 4C	M-SEMA-F|SEMACL1|SEMAF|SEMAI	2	Chemokines
SEMA4D	10507	semaphorin 4D	A8|BB18|C9orf164|CD100|COLL4|GR3|M-sema-G|SEMAJ|coll-4	9	Chemokines
SEMA4F	10505	ssemaphorin 4F	M-SEMA|PRO2353|S4F|SEMAM|SEMAW|m-Sema-M	2	Chemokines
SEMA4G	57715	semaphorin 4G	-	10	Chemokines
SEMA5A	9037	semaphorin 5A	SEMAF|semF	5	Chemokines
SEMA5B	54437	semaphorin 5B	SEMAG|SemG	3	Chemokines
SEMA6A	57556	semaphorin 6A	HT018|SEMA|SEMA6A1|SEMAQ|VIA	5	Chemokines
SEMA6B	10501	semaphorin 6B	EPM11|SEM-SEMA-Y|SEMA-VIB|SEMAN|semaZ	19	Chemokines
SEMA6C	10500	semaphorin 6C	SEMAY|m-SemaY|m-SemaY2	1	Chemokines
SEMA6D	80031	semaphorin 6D	-	15	Chemokines
SEMA7A	8482	semaphorin 7A (John Milton Hagen blood group)	CD108|CDw108|H-SEMA-K1|H-Sema-L|JMH|SEMAK1|SEMAL	15	Chemokines
SLIT1	6585	slit guidance ligand 1	MEGF4|SLIL1|SLIT-1|SLIT3	10	Chemokines
SLIT2	9353	slit guidance ligand 2	SLIL3|Slit-2	4	Chemokines
TNC	3371	tenascin C	150-225|DFNA56|GMEM|GP|HXB|JI|TN|TN-C	9	Chemokines
TYMP	1890	thymidine phosphorylase	ECGF|ECGF1|MEDPS1|MNGIE|MTDPS1|PDECGF|TP|hPD-ECGF	22	Chemokines
XCL1	6375	X-C motif chemokine ligand 1	ATAC|LPTN|LTN|SCM-1|SCM-1a|SCM1|SCM1A|SCYC1	1	Chemokines
XCL2	6846	X-C motif chemokine ligand 2	SCM-1b|SCM1B|SCYC2	1	Chemokines
C5AR1	728	complement C5a receptor 1	C5A|C5AR|C5R1|CD88	19	Chemokine_Receptors
ACKR2	1238	atypical chemokine receptor 2	CCBP2|CCR10|CCR9|CMKBR9|D6|hD6	3	Chemokine_Receptors
CCR1	1230	C-C motif chemokine receptor 1	CD191|CKR-1|CKR1|CMKBR1|HM145|MIP1aR|SCYAR1	3	Chemokine_Receptors
CCR10	2826	C-C motif chemokine receptor 10	GPR2	17	Chemokine_Receptors
CCR3	1232	C-C motif chemokine receptor 3	C C CKR3|CC-CKR-3|CD193|CKR 3|CKR3|CMKBR3	3	Chemokine_Receptors
CCR4	1233	C-C motif chemokine receptor 4	CC-CKR-4|CD194|CKR4|CMKBR4|ChemR13|HGCN:14099|K5-5	3	Chemokine_Receptors
CCR5	1234	C-C motif chemokine receptor 5	CC-CKR-5|CCCKR5|CCR-5|CD195|CKR-5|CKR5|CMKBR5|IDDM22	3	Chemokine_Receptors
CCR6	1235	C-C motif chemokine receptor 6	BN-1|C-C CKR-6|CC-CKR-6|CCR-6|CD196|CKR-L3|CKRL3|CMKBR6|DCR2|DRY6|GPR29|GPRCY4|STRL22	6	Chemokine_Receptors
CCR7	1236	C-C motif chemokine receptor 7	BLR2|CC-CKR-7|CCR-7|CD197|CDw197|CMKBR7|EBI1	17	Chemokine_Receptors
CCR8	1237	C-C motif chemokine receptor 8	CC-CKR-8|CCR-8|CDw198|CKRL1|CMKBR8|CMKBRL2|CY6|GPRCY6|TER1	3	Chemokine_Receptors
CCR9	10803	C-C motif chemokine receptor 9	CC-CKR-9|CDw199|GPR-9-6|GPR28	3	Chemokine_Receptors
ACKR4	51554	atypical chemokine receptor 4	CC-CKR-11|CCBP2|CCR-11|CCR10|CCR11|CCRL1|CCX CKR|CCX-CKR|CKR-11|PPR1|VSHK1	3	Chemokine_Receptors
CCRL2	9034	C-C motif chemokine receptor like 2	ACKR5|CKRX|CRAM|CRAM-A|CRAM-B|HCR	3	Chemokine_Receptors
CMKLR1	1240	chemerin chemokine-like receptor 1	CHEMERINR|ChemR23|DEZ|RVER1	12	Chemokine_Receptors
CX3CR1	1524	C-X3-C motif chemokine receptor 1	CCRL1|CMKBRL1|CMKDR1|GPR13|GPRV28|V28	3	Chemokine_Receptors
CXCR3	2833	C-X-C motif chemokine receptor 3	CD182|CD183|CKR-L2|CMKAR3|GPR9|IP10-R|Mig-R|MigR	X	Chemokine_Receptors
CXCR4	7852	C-X-C motif chemokine receptor 4	CD184|D2S201E|FB22|HM89|HSY3RR|LAP-3|LAP3|LCR1|LESTR|NPY3R|NPYR|NPYRL|NPYY3R|WHIM|WHIMS	2	Chemokine_Receptors
CXCR5	643	C-X-C motif chemokine receptor 5	BLR1|CD185|MDR15	11	Chemokine_Receptors
CXCR6	10663	C-X-C motif chemokine receptor 6	BONZO|CD186|STRL33|TYMSTR	3	Chemokine_Receptors
ACKR3	57007	atypical chemokine receptor 3	CMKOR1|CXC-R7|CXCR-7|CXCR7|GPR159|RDC-1|RDC1	2	Chemokine_Receptors
CYSLTR1	10800	cysteinyl leukotriene receptor 1	CYSLT1|CYSLT1R|CYSLTR|HMTMF81	X	Chemokine_Receptors
CYSLTR2	57105	cysteinyl leukotriene receptor 2	CYSLT2|CYSLT2R|GPCR21|HG57|HPN321|KPG_011|PSEC0146|hGPCR21	13	Chemokine_Receptors
ACKR1	2532	atypical chemokine receptor 1 (Duffy blood group)	CCBP1|CD234|DARC|DARC/ACKR1|Dfy|FY|GPD|GpFy|WBCQ1	1	Chemokine_Receptors
EDNRA	1909	endothelin receptor type A	ET-A|ETA|ETA-R|ETAR|ETRA|MFDA|hET-AR	4	Chemokine_Receptors
EDNRB	1910	endothelin receptor type B	ABCDS|ET-B|ET-BR|ETB|ETB1|ETBR|ETRB|HSCR|HSCR2|WS4A	13	Chemokine_Receptors
FPR1	2357	formyl peptide receptor 1	FMLP|FPR	19	Chemokine_Receptors
FPR2	2358	formyl peptide receptor 2	ALXR|FMLP-R-II|FMLPX|FPR2A|FPRH1|FPRH2|FPRL1|HM63|LXA4R	19	Chemokine_Receptors
FPR2	2358	formyl peptide receptor 2	ALXR|FMLP-R-II|FMLPX|FPR2A|FPRH1|FPRH2|FPRL1|HM63|LXA4R	19	Chemokine_Receptors
GPR17	2840	G protein-coupled receptor 17	-	2	Chemokine_Receptors
GPR32	2854	G protein-coupled receptor 32	RVDR1	19	Chemokine_Receptors
GPR33	2856	G protein-coupled receptor 33	-	14	Chemokine_Receptors
PTGDR2	11251	prostaglandin D2 receptor 2	CD294|CRTH2|DL1R|DP2|GPR44	11	Chemokine_Receptors
C5AR2	27202	complement component 5a receptor 2	C5L2|GPF77|GPR77	19	Chemokine_Receptors
CXCR1	3577	C-X-C motif chemokine receptor 1	C-C|C-C-CKR-1|CD128|CD181|CDw128a|CKR-1|CMKAR1|IL8R1|IL8RA|IL8RBA	2	Chemokine_Receptors
CXCR2	3579	C-X-C motif chemokine receptor 2	CD182|CDw128b|CMKAR2|IL8R2|IL8RA|IL8RB	2	Chemokine_Receptors
LTB4R	1241	leukotriene B4 receptor	BLT1|BLTR|CMKRL1|GPR16|LTB4R1|LTBR1|P2RY7|P2Y7	14	Chemokine_Receptors
LTB4R2	56413	leukotriene B4 receptor 2	BLT2|BLTR2|JULF2|KPG_004|LTB4-R 2|LTB4-R2|NOP9	14	Chemokine_Receptors
PLAUR	5329	plasminogen activator, urokinase receptor	CD87|U-PAR|UPAR|URKR	19	Chemokine_Receptors
PLXNA1	5361	plexin A1	NOV|NOVP|PLEXIN-A1|PLXN1	3	Chemokine_Receptors
PLXNA2	5362	plexin A2	OCT|PLXN2	1	Chemokine_Receptors
PLXNA3	55558	plexin A3	6.3|HSSEXGENE|PLXN3|PLXN4|XAP-6	X	Chemokine_Receptors
PLXNA4	91584	plexin A4	FAYV2820|PLEXA4|PLXNA4A|PLXNA4B|PRO34003	7	Chemokine_Receptors
PLXNB1	5364	plexin B1	PLEXIN-B1|PLXN5|SEP	3	Chemokine_Receptors
PLXNB2	23654	plexin B2	MM1|Nbla00445|PLEXB2|dJ402G11.3	22	Chemokine_Receptors
PLXNB3	5365	plexin B3	PLEXB3|PLEXR|PLXN6	X	Chemokine_Receptors
PLXNC1	10154	plexin C1	CD232|PLXN-C1|VESPR	12	Chemokine_Receptors
PLXND1	23129	plexin D1	PLEXD1	3	Chemokine_Receptors
PTAFR	5724	platelet activating factor receptor	PAFR	1	Chemokine_Receptors
ROBO1	6091	roundabout guidance receptor 1	DUTT1|SAX3	3	Chemokine_Receptors
ROBO2	6092	roundabout guidance receptor 2	SAX3	3	Chemokine_Receptors
ROBO3	64221	roundabout guidance receptor 3	HGPPS|HGPPS1|HGPS|RBIG1|RIG1	11	Chemokine_Receptors
RXFP3	51289	relaxin family peptide receptor 3	GPCR135|RLN3R1|RXFPR3|SALPR	5	Chemokine_Receptors
XCR1	2829	X-C motif chemokine receptor 1	CCXCR1|GPR5	3	Chemokine_Receptors
ADIPOQ	9370	adiponectin, C1Q and collagen domain containing	ACDC|ACRP30|ADIPQTL1|ADPN|APM-1|APM1|GBP28	3	Cytokines
ADM	133	adrenomedullin	AM|PAMP	11	Cytokines
ADM2	79924	adrenomedullin 2	AM2|dJ579N16.4	22	Cytokines
AGRP	181	agouti related neuropeptide	AGRT|ART|ASIP2	16	Cytokines
AGT	183	angiotensinogen	ANHU|SERPINA8|hFLT1	1	Cytokines
AMBN	258	ameloblastin	AI1F	4	Cytokines
AMELX	265	amelogenin X-linked	AI1E|AIH1|ALGN|AMG|AMGL|AMGX	X	Cytokines
AMH	268	anti-Mullerian hormone	MIF|MIS	19	Cytokines
ANGPTL5	253935	angiopoietin like 5	-	11	Cytokines
ANGPTL7	10218	angiopoietin like 7	AngX|CDT6|dJ647M16.1	1	Cytokines
APLN	8862	apelin	APEL|XNPEP2	X	Cytokines
AREG	374	amphiregulin	AR|AREGB|CRDGF|SDGF	4	Cytokines
MANF	7873	mesencephalic astrocyte derived neurotrophic factor	ARMET|ARP	3	Cytokines
CDNF	441549	cerebral dopamine neurotrophic factor	ARMETL1	10	Cytokines
ARTN	9048	artemin	ART|ENOVIN|EVN|NBN	1	Cytokines
AVP	551	arginine vasopressin	ADH|ARVP|AVP-NPII|AVRP|VP	20	Cytokines
AZU1	566	azurocidin 1	AZAMP|AZU|CAP37|HBP|HUMAZUR|NAZC|hHBP	19	Cytokines
BDNF	627	brain derived neurotrophic factor	ANON2|BULN2	11	Cytokines
BMP1	649	bone morphogenetic protein 1	OI13|PCOLC|PCP|PCP2|TLD	8	Cytokines
BMP10	27302	bone morphogenetic protein 10	-	2	Cytokines
BMP15	9210	bone morphogenetic protein 15	GDF9B|ODG2|POF4	X	Cytokines
BMP2	650	bone morphogenetic protein 2	BDA2|BMP2A|SSFSC	20	Cytokines
BMP3	651	bone morphogenetic protein 3	BMP-3A	4	Cytokines
BMP4	652	bone morphogenetic protein 4	BMP2B|BMP2B1|MCOPS6|OFC11|ZYME	14	Cytokines
BMP5	653	bone morphogenetic protein 5	-	6	Cytokines
BMP6	654	bone morphogenetic protein 6	VGR|VGR1	6	Cytokines
BMP7	655	bone morphogenetic protein 7	OP-1	20	Cytokines
BMP8A	353500	bone morphogenetic protein 8a	OP-2	1	Cytokines
BMP8B	656	bone morphogenetic protein 8b	BMP8|OP2	1	Cytokines
BTC	685	betacellulin	-	4	Cytokines
MYDGF	56005	myeloid derived growth factor	C19orf10|EUROIMAGE1875335|IL25|IL27|IL27w|R33729_1|SF20	19	Cytokines
C3	718	complement C3	AHUS5|ARMD9|ASP|C3a|C3b|CPAMD1|HEL-S-62p	19	Cytokines
C5	727	complement C5	C5D|C5a|C5b|CPAMD4|ECLZB	9	Cytokines
CALCA	796	calcitonin related polypeptide alpha	CALC1|CGRP|CGRP-I|CGRP-alpha|CGRP1|CT|KC|PCT	11	Cytokines
CALCB	797	calcitonin related polypeptide beta	CALC2|CGRP-II|CGRP2	11	Cytokines
CAMP	820	cathelicidin antimicrobial peptide	CAP-18|CAP18|CRAMP|FALL-39|FALL39|HSD26|LL37	3	Cytokines
CAT	847	catalase	-	11	Cytokines
CCK	885	cholecystokinin	-	3	Cytokines
CCL1	6346	C-C motif chemokine ligand 1	I-309|P500|SCYA1|SISe|TCA3	17	Cytokines
CCL11	6356	C-C motif chemokine ligand 11	SCYA11	17	Cytokines
CCL13	6357	C-C motif chemokine ligand 13	CKb10|MCP-4|NCC-1|NCC1|SCYA13|SCYL1	17	Cytokines
CCL14	6358	C-C motif chemokine ligand 14	CC-1|CC-3|CKB1|HCC-1|HCC-1(1-74)|HCC-1/HCC-3|HCC-3|MCIF|NCC-2|NCC2|SCYA14|SCYL2|SY14	17	Cytokines
CCL15-CCL14	348249	CCL15-CCL14 readthrough (NMD candidate)	CCL15|HCC-2|LKN-1|MIP-5|MIP5|Mrp-2b|NCC-3|NCC3|SCYA15	17	Cytokines
CCL15	6359	C-C motif chemokine ligand 15	HCC-2|HMRP-2B|LKN-1|LKN1|MIP-1 delta|MIP-1D|MIP-5|MRP-2B|NCC-3|NCC3|SCYA15|SCYL3|SY15	17	Cytokines
CCL16	6360	C-C motif chemokine ligand 16	CKb12|HCC-4|ILINCK|LCC-1|LEC|LMC|Mtn-1|NCC-4|NCC4|SCYA16|SCYL4	17	Cytokines
CCL17	6361	C-C motif chemokine ligand 17	A-152E5.3|ABCD-2|SCYA17|TARC	16	Cytokines
CCL18	6362	C-C motif chemokine ligand 18	AMAC-1|AMAC1|CKb7|DC-CK1|DCCK1|MIP-4|PARC|SCYA18	17	Cytokines
CCL19	6363	C-C motif chemokine ligand 19	CKb11|ELC|MIP-3b|MIP3B|SCYA19	9	Cytokines
CCL2	6347	C-C motif chemokine ligand 2	GDCF-2|HC11|HSMCR30|MCAF|MCP-1|MCP1|SCYA2|SMC-CF	17	Cytokines
CCL20	6364	C-C motif chemokine ligand 20	CKb4|Exodus|LARC|MIP-3-alpha|MIP-3a|MIP3A|SCYA20|ST38	2	Cytokines
CCL21	6366	C-C motif chemokine ligand 21	6Ckine|CKb9|ECL|SCYA21|SLC|TCA4	9	Cytokines
CCL22	6367	C-C motif chemokine ligand 22	A-152E5.1|ABCD-1|DC/B-CK|MDC|SCYA22|STCP-1	16	Cytokines
CCL23	6368	C-C motif chemokine ligand 23	CK-BETA-8|CKb8|Ckb-8|Ckb-8-1|MIP-3|MIP3|MPIF-1|SCYA23|hmrp-2a	17	Cytokines
CCL24	6369	C-C motif chemokine ligand 24	Ckb-6|MPIF-2|MPIF2|SCYA24	7	Cytokines
CCL25	6370	C-C motif chemokine ligand 25	Ckb15|SCYA25|TECK	19	Cytokines
CCL26	10344	C-C motif chemokine ligand 26	IMAC|MIP-4a|MIP-4alpha|SCYA26|TSC-1	7	Cytokines
CCL27	10850	C-C motif chemokine ligand 27	ALP|CTACK|CTAK|ESKINE|ILC|PESKY|SCYA27	9	Cytokines
CCL28	56477	C-C motif chemokine ligand 28	CCK1|MEC|SCYA28	5	Cytokines
CCL3	6348	C-C motif chemokine ligand 3	G0S19-1|LD78ALPHA|MIP-1-alpha|MIP1A|SCYA3	17	Cytokines
CCL3L1	6349	C-C motif chemokine ligand 3 like 1	464.2|D17S1718|G0S19-2|LD78|LD78-beta(1-70)|LD78BETA|MIP1AP|SCYA3L|SCYA3L1	17	Cytokines
CCL3P1	390788	C-C motif chemokine ligand 3 pseudogene 1	CCL3L2|G0S19-3|LD78gamma|SCYA3L2	17	Cytokines
CCL3L3	414062	C-C motif chemokine ligand 3 like 3	464.2|D17S1718|G0S19-2|LD78|LD78BETA|SCYA3L|SCYA3L1	17	Cytokines
CCL4	6351	C-C motif chemokine ligand 4	ACT2|AT744.1|G-26|HC21|LAG-1|LAG1|MIP-1-beta|MIP1B|MIP1B1|SCYA2|SCYA4	17	Cytokines
CCL4L2	9560	C-C motif chemokine ligand 4 like 2	AT744.2|CCL4L|SCYA4L|SCYQ4L2	17	Cytokines
CCL4L1	388372	C-C motif chemokine ligand 4 like 1	AT744.2|CCL4L|LAG-1|LAG1|MIP-1-beta|SCYA4L|SCYA4L1|SCYA4L2	17	Cytokines
CCL5	6352	C-C motif chemokine ligand 5	D17S136E|RANTES|SCYA5|SIS-delta|SISd|TCP228|eoCP	17	Cytokines
CCL7	6354	C-C motif chemokine ligand 7	FIC|MARC|MCP-3|MCP3|NC28|SCYA6|SCYA7	17	Cytokines
CCL8	6355	C-C motif chemokine ligand 8	HC14|MCP-2|MCP2|SCYA10|SCYA8	17	Cytokines
CD320	51293	CD320 molecule	8D6|8D6A|TCBLR|TCN2R	19	Cytokines
CD40LG	959	CD40 ligand	CD154|CD40L|HIGM1|IGM|IMD3|T-BAM|TNFSF5|TRAP|gp39|hCD40L	X	Cytokines
CD70	970	CD70 molecule	CD27-L|CD27L|CD27LG|LPFS3|TNFSF7|TNLG8A	19	Cytokines
ADA2	51816	adenosine deaminase 2	ADGF|CECR1|IDGFL|PAN|SNEDS|VAIHS	22	Cytokines
CER1	9350	cerberus 1, DAN family BMP antagonist	DAND4	9	Cytokines
CGA	1081	glycoprotein hormones, alpha polypeptide	CG-ALPHA|FSHA|GPA1|GPHA1|GPHa|HCG|LHA|TSHA	6	Cytokines
CGB3	1082	chorionic gonadotropin subunit beta 3	CGB|CGB5|CGB7|CGB8|hCGB	19	Cytokines
CGB1	114335	chorionic gonadotropin subunit beta 1	-	19	Cytokines
CGB2	114336	chorionic gonadotropin subunit beta 2	-	19	Cytokines
CGB5	93659	chorionic gonadotropin subunit beta 5	CGB|HCG|hCGB	19	Cytokines
CGB7	94027	chorionic gonadotropin subunit beta 7	CG-beta-a|CGB6	19	Cytokines
CGB8	94115	chorionic gonadotropin subunit beta 8	-	19	Cytokines
CHGA	1113	chromogranin A	CGA	14	Cytokines
CHGB	1114	chromogranin B	SCG1	20	Cytokines
CKLF	51192	chemokine like factor	C32|CKLF1|CKLF2|CKLF3|CKLF4|HSPC224|UCK-1	16	Cytokines
CLCF1	23529	cardiotrophin like cytokine factor 1	BSF-3|BSF3|CISS2|CLC|NNT-1|NNT1|NR6	11	Cytokines
CLEC11A	6320	C-type lectin domain containing 11A	CLECSF3|LSLCL|P47|SCGF	19	Cytokines
CMA1	1215	chymase 1	CYH|MCT1|chymase	14	Cytokines
CMTM1	113540	CKLF like MARVEL transmembrane domain containing 1	CKLFH|CKLFH1|CKLFSF1	16	Cytokines
CMTM2	146225	CKLF like MARVEL transmembrane domain containing 2	CKLFSF2	16	Cytokines
CMTM3	123920	CKLF like MARVEL transmembrane domain containing 3	BNAS2|CKLFSF3	16	Cytokines
CMTM4	146223	CKLF like MARVEL transmembrane domain containing 4	CKLFSF4	16	Cytokines
CMTM5	116173	CKLF like MARVEL transmembrane domain containing 5	CKLFSF5	14	Cytokines
CMTM6	54918	CKLF like MARVEL transmembrane domain containing 6	CKLFSF6|PRO2219	3	Cytokines
CMTM7	112616	CKLF like MARVEL transmembrane domain containing 7	CKLFSF7	3	Cytokines
CMTM8	152189	CKLF like MARVEL transmembrane domain containing 8	CKLFSF8|CKLFSF8-V2	3	Cytokines
CNTF	1270	ciliary neurotrophic factor	HCNTF	11	Cytokines
CORT	1325	cortistatin	CST-14|CST-17|CST-29	1	Cytokines
CRH	1392	corticotropin releasing hormone	CRF|CRH1	8	Cytokines
CSF1	1435	colony stimulating factor 1	CSF-1|MCSF	1	Cytokines
CSF2	1437	colony stimulating factor 2	CSF|GMCSF	5	Cytokines
CSF3	1440	colony stimulating factor 3	C17orf33|CSF3OS|GCSF	17	Cytokines
CSH1	1442	chorionic somatomammotropin hormone 1	CS-1|CSA|CSMT|GHB3|PL|hCS-1|hCS-A	17	Cytokines
CSH2	1443	chorionic somatomammotropin hormone 2	CS-2|CSB|GHB1|PL|hCS-B	17	Cytokines
CSHL1	1444	chorionic somatomammotropin hormone like 1	CS-5|CSHP1|CSL|GHB4|hCS-L	17	Cytokines
CSPG5	10675	chondroitin sulfate proteoglycan 5	NGC	3	Cytokines
CTF1	1489	cardiotrophin 1	CT-1|CT1	16	Cytokines
CCN2	1490	cellular communication network factor 2	CTGF|HCS24|IGFBP8|NOV2	6	Cytokines
CTSG	1511	cathepsin G	CATG|CG	14	Cytokines
CX3CL1	6376	C-X3-C motif chemokine ligand 1	ABCD-3|C3Xkine|CXC3|CXC3C|NTN|NTT|SCYD1|fractalkine|neurotactin	16	Cytokines
CXCL1	2919	C-X-C motif chemokine ligand 1	FSP|GRO1|GROa|MGSA|MGSA-a|NAP-3|SCYB1	4	Cytokines
CXCL10	3627	C-X-C motif chemokine ligand 10	C7|IFI10|INP10|IP-10|SCYB10|crg-2|gIP-10|mob-1	4	Cytokines
CXCL11	6373	C-X-C motif chemokine ligand 11	H174|I-TAC|IP-9|IP9|SCYB11|SCYB9B|b-R1	4	Cytokines
CXCL12	6387	C-X-C motif chemokine ligand 12	IRH|PBSF|SCYB12|SDF1|TLSF|TPAR1	10	Cytokines
CXCL13	10563	C-X-C motif chemokine ligand 13	ANGIE|ANGIE2|BCA-1|BCA1|BLC|BLR1L|SCYB13	4	Cytokines
CXCL14	9547	C-X-C motif chemokine ligand 14	BMAC|BRAK|KEC|KS1|MIP-2g|MIP2G|NJAC|SCYB14	5	Cytokines
CXCL16	58191	C-X-C motif chemokine ligand 16	CXCLG16|SR-PSOX|SRPSOX	17	Cytokines
CXCL17	284340	C-X-C motif chemokine ligand 17	DMC|Dcip1|UNQ473|VCC-1|VCC1	19	Cytokines
CXCL2	2920	C-X-C motif chemokine ligand 2	CINC-2a|GRO2|GROb|MGSA-b|MIP-2a|MIP2|MIP2A|SCYB2	4	Cytokines
CXCL3	2921	C-X-C motif chemokine ligand 3	CINC-2b|GRO3|GROg|MIP-2b|MIP2B|SCYB3	4	Cytokines
CXCL5	6374	C-X-C motif chemokine ligand 5	ENA-78|SCYB5	4	Cytokines
CXCL6	6372	C-X-C motif chemokine ligand 6	CKA-3|GCP-2|GCP2|SCYB6	4	Cytokines
CXCL9	4283	C-X-C motif chemokine ligand 9	CMK|Humig|MIG|SCYB9|crg-10	4	Cytokines
CCN1	3491	cellular communication network factor 1	CYR61|GIG1|IGFBP10	1	Cytokines
DEFA1	1667	defensin alpha 1	DEF1|DEFA2|HNP-1|HP-1|HP1|MRS	8	Cytokines
DEFA3	1668	defensin alpha 3	DEF3|HNP-3|HNP3|HP-3|HP3	8	Cytokines
DEFA5	1670	defensin alpha 5	DEF5|HD-5	8	Cytokines
DEFB1	1672	defensin beta 1	BD1|DEFB-1|DEFB101|HBD1	8	Cytokines
DEFB103B	55894	defensin beta 103B	BD-3|DEFB-3|DEFB103|DEFB3|HBD-3|HBD3|HBP-3|HBP3	8	Cytokines
DEFB104A	140596	defensin beta 104A	BD-4|DEFB-4|DEFB104|DEFB4|hBD-4	8	Cytokines
DEFB4A	1673	defensin beta 4A	BD-2|DEFB-2|DEFB102|DEFB2|DEFB4|HBD-2|SAP1	8	Cytokines
DKK1	22943	dickkopf WNT signaling pathway inhibitor 1	DKK-1|SK	10	Cytokines
EBI3	10148	Epstein-Barr virus induced 3	IL-27B|IL27B|IL35B	19	Cytokines
EDN1	1906	endothelin 1	ARCND3|ET1|HDLCQ7|PPET1|QME	6	Cytokines
EDN2	1907	endothelin 2	ET-2|ET2|PPET2	1	Cytokines
EDN3	1908	endothelin 3	ET-3|ET3|HSCR4|PPET3|WS4B	20	Cytokines
EGF	1950	epidermal growth factor	HOMG4|URG	4	Cytokines
EPGN	255324	epithelial mitogen	ALGV3072|EPG|PRO9904	4	Cytokines
EPO	2056	erythropoietin	DBAL|ECYT5|EP|MVCD2	7	Cytokines
EREG	2069	epiregulin	EPR|ER|Ep	4	Cytokines
ESM1	11082	endothelial cell specific molecule 1	endocan	5	Cytokines
FAM3B	54097	FAM3 metabolism regulating signaling molecule B	2-21|C21orf11|C21orf76|ORF9|PANDER|PRED44	21	Cytokines
FAM3C	10447	FAM3 metabolism regulating signaling molecule C	GS3786|ILEI	7	Cytokines
FAM3D	131177	FAM3 metabolism regulating signaling molecule D	EF7|OIT1	3	Cytokines
FASLG	356	Fas ligand	ALPS1B|APT1LG1|APTL|CD178|CD95-L|CD95L|FASL|TNFSF6|TNLG1A	1	Cytokines
FGF1	2246	fibroblast growth factor 1	AFGF|ECGF|ECGF-beta|ECGFA|ECGFB|FGF-1|FGF-alpha|FGFA|GLIO703|HBGF-1|HBGF1	5	Cytokines
FGF10	2255	fibroblast growth factor 10	-	5	Cytokines
FGF11	2256	fibroblast growth factor 11	FGF-11|FHF-3|FHF3	17	Cytokines
FGF12	2257	fibroblast growth factor 12	EIEE47|FGF12B|FHF1	3	Cytokines
FGF13	2258	fibroblast growth factor 13	FGF-13|FGF2|FHF-2|FHF2|LINC00889	X	Cytokines
FGF14	2259	fibroblast growth factor 14	FGF-14|FHF-4|FHF4|SCA27	13	Cytokines
FGF16	8823	fibroblast growth factor 16	FGF-16|MF4	X	Cytokines
FGF17	8822	fibroblast growth factor 17	FGF-13|FGF-17|HH20	8	Cytokines
FGF18	8817	fibroblast growth factor 18	FGF-18|ZFGF5	5	Cytokines
FGF19	9965	fibroblast growth factor 19	-	11	Cytokines
FGF2	2247	fibroblast growth factor 2	BFGF|FGF-2|FGFB|HBGF-2	4	Cytokines
FGF20	26281	fibroblast growth factor 20	FGF-20|RHDA2	8	Cytokines
FGF21	26291	fibroblast growth factor 21	-	19	Cytokines
FGF22	27006	fibroblast growth factor 22	-	19	Cytokines
FGF23	8074	fibroblast growth factor 23	ADHR|FGFN|HFTC2|HPDR2|HYPF|PHPTC	12	Cytokines
FGF3	2248	fibroblast growth factor 3	HBGF-3|INT2	11	Cytokines
FGF4	2249	fibroblast growth factor 4	FGF-4|HBGF-4|HST|HST-1|HSTF-1|HSTF1|K-FGF|KFGF	11	Cytokines
FGF5	2250	fibroblast growth factor 5	HBGF-5|Smag-82|TCMGLY	4	Cytokines
FGF6	2251	fibroblast growth factor 6	HBGF-6|HST2	12	Cytokines
FGF7	2252	fibroblast growth factor 7	HBGF-7|KGF	15	Cytokines
FGF8	2253	fibroblast growth factor 8	AIGF|FGF-8|HBGF-8|HH6|KAL6	10	Cytokines
FGF9	2254	fibroblast growth factor 9	FGF-9|GAF|HBFG-9|HBGF-9|SYNS3	13	Cytokines
VEGFD	2277	vascular endothelial growth factor D	FIGF|VEGF-D	X	Cytokines
FIGNL2	401720	fidgetin like 2	-	12	Cytokines
FLT3LG	2323	fms related receptor tyrosine kinase 3 ligand	FL|FLG3L|FLT3L	19	Cytokines
FSHB	2488	follicle stimulating hormone subunit beta	HH24	11	Cytokines
GAL	51083	galanin and GMAP prepropeptide	ETL8|GAL-GMAP|GALN|GLNN|GMAP	11	Cytokines
GALP	85569	galanin like peptide	-	19	Cytokines
GAST	2520	gastrin	GAS	17	Cytokines
GCG	2641	glucagon	GLP-1|GLP1|GLP2|GRPP	2	Cytokines
GDF1	2657	growth differentiation factor 1	CERS1|CHTD6|DORV|DTGA3|LAG1|LASS1|RAI|UOG1	19	Cytokines
GDF10	2662	growth differentiation factor 10	BIP|BMP-3b|BMP3B	10	Cytokines
GDF11	10220	growth differentiation factor 11	BMP-11|BMP11	12	Cytokines
GDF15	9518	growth differentiation factor 15	GDF-15|MIC-1|MIC1|NAG-1|PDF|PLAB|PTGFB	19	Cytokines
GDF2	2658	growth differentiation factor 2	BMP-9|BMP9|HHT5	10	Cytokines
GDF3	9573	growth differentiation factor 3	KFS3|MCOP7|MCOPCB6	12	Cytokines
GDF5	8200	growth differentiation factor 5	BDA1C|BMP-14|BMP14|CDMP1|DUPANS|LAP-4|LAP4|OS5|SYM1B|SYNS2	20	Cytokines
GDF6	392255	growth differentiation factor 6	BMP-13|BMP13|CDMP2|KFM|KFS|KFS1|KFSL|SGM1|SYNS4	8	Cytokines
GDF7	151449	growth differentiation factor 7	BMP12	2	Cytokines
GDF9	2661	growth differentiation factor 9	POF14	5	Cytokines
GDNF	2668	glial cell derived neurotrophic factor	ATF|ATF1|ATF2|HFB1-GDNF|HSCR3	5	Cytokines
GH1	2688	growth hormone 1	GH|GH-N|GHB5|GHN|IGHD1A|IGHD1B|IGHD2|hGH-N	17	Cytokines
GH2	2689	growth hormone 2	GH-V|GHB2|GHL|GHV|hGH-V	17	Cytokines
GHRH	2691	growth hormone releasing hormone	GHRF|GRF|INN	20	Cytokines
GHRL	51738	ghrelin and obestatin prepropeptide	MTLRP	3	Cytokines
GIP	2695	gastric inhibitory polypeptide	-	17	Cytokines
GKN1	56287	gastrokine 1	AMP18|BRICD1|CA11|FOV|foveolin	2	Cytokines
GMFB	2764	glia maturation factor beta	GMF	14	Cytokines
GMFG	9535	glia maturation factor gamma	GMF-GAMMA	19	Cytokines
GNRH1	2796	gonadotropin releasing hormone 1	GNRH|GRH|LHRH|LNRH	8	Cytokines
GNRH2	2797	gonadotropin releasing hormone 2	GnRH-II|LH-RHII	20	Cytokines
GPHA2	170589	glycoprotein hormone subunit alpha 2	A2|GPA2|ZSIG51	11	Cytokines
GPHB5	122876	glycoprotein hormone subunit beta 5	B5|GPB5|ZLUT1	14	Cytokines
GPI	2821	glucose-6-phosphate isomerase	AMF|GNPI|NLK|PGI|PHI|SA-36|SA36	19	Cytokines
GREM1	26585	gremlin 1, DAN family BMP antagonist	C15DUPq|CKTSF1B1|CRAC1|CRCS4|DAND2|DRM|DUP15q|GREMLIN|HMPS|HMPS1|IHG-2|MPSH|PIG2	15	Cytokines
GREM2	64388	gremlin 2, DAN family BMP antagonist	CKTSF1B2|DAND3|PRDC|STHAG9	1	Cytokines
GRN	2896	granulin precursor	CLN11|GEP|GP88|PCDGF|PEPI|PGRN	17	Cytokines
GRP	2922	gastrin releasing peptide	BN|GRP-10|preproGRP|proGRP	18	Cytokines
GUCA2A	2980	guanylate cyclase activator 2A	GCAP-I|GUCA2|STARA	1	Cytokines
HAMP	57817	hepcidin antimicrobial peptide	HEPC|HFE2B|LEAP1|PLTR	19	Cytokines
HBEGF	1839	heparin binding EGF like growth factor	DTR|DTS|DTSF|HEGFL	5	Cytokines
HDGF	3068	heparin binding growth factor	HMG1L2	1	Cytokines
HDGFL3	50810	HDGF like 3	CGI-142|HDGF-2|HDGF2|HDGFRP3|HRP-3	15	Cytokines
HGF	3082	hepatocyte growth factor	DFNB39|F-TCF|HGFB|HPTA|SF	7	Cytokines
HTN3	3347	histatin 3	HIS2|HTN2|HTN5|PB	4	Cytokines
IAPP	3375	islet amyloid polypeptide	DAP|IAP	12	Cytokines
IFNA1	3439	interferon alpha 1	IFL|IFN|IFN-ALPHA|IFN-alphaD|IFNA13|IFNA@|leIF D	9	Cytokines
IFNA10	3446	interferon alpha 10	IFN-alphaC	9	Cytokines
IFNA13	3447	interferon alpha 13	-	9	Cytokines
IFNA14	3448	interferon alpha 14	IFN-alphaH|LEIF2H	9	Cytokines
IFNA16	3449	interferon alpha 16	IFN-alpha-16|IFN-alphaO	9	Cytokines
IFNA17	3451	interferon alpha 17	IFN-alphaI|IFNA|INFA|LEIF2C1	9	Cytokines
IFNA2	3440	interferon alpha 2	IFN-alpha-2|IFN-alphaA|IFNA|IFNA2B|leIF A	9	Cytokines
IFNA21	3452	interferon alpha 21	IFN-alphaI|LeIF F|leIF-F	9	Cytokines
IFNA4	3441	interferon alpha 4	IFN-alpha4a|INFA4	9	Cytokines
IFNA5	3442	interferon alpha 5	IFN-alpha-5|IFN-alphaG|INA5|INFA5|leIF G	9	Cytokines
IFNA6	3443	interferon alpha 6	IFN-alphaK	9	Cytokines
IFNA7	3444	interferon alpha 7	IFN-alphaJ|IFNA-J	9	Cytokines
IFNA8	3445	interferon alpha 8	IFN-alphaB	9	Cytokines
IFNB1	3456	interferon beta 1	IFB|IFF|IFN-beta|IFNB	9	Cytokines
IFNE	338376	interferon epsilon	IFN-E|IFNE1|IFNT1|INFE1|PRO655	9	Cytokines
IFNG	3458	interferon gamma	IFG|IFI	12	Cytokines
IFNK	56832	interferon kappa	IFNT1|INFE1	9	Cytokines
IFNW1	3467	interferon omega 1	-	9	Cytokines
IGF1	3479	insulin like growth factor 1	IGF|IGF-I|IGFI|MGF	12	Cytokines
IGF2	3481	insulin like growth factor 2	C11orf43|GRDF|IGF-II|PP9974	11	Cytokines
IL10	3586	interleukin 10	CSIF|GVHDS|IL-10|IL10A|TGIF	1	Cytokines
IL11	3589	interleukin 11	AGIF|IL-11	19	Cytokines
IL12A	3592	interleukin 12A	CLMF|IL-12A|NFSK|NKSF1|P35	3	Cytokines
IL12B	3593	interleukin 12B	CLMF|CLMF2|IL-12B|IMD28|IMD29|NKSF|NKSF2	5	Cytokines
IL13	3596	interleukin 13	IL-13|P600	5	Cytokines
IL15	3600	interleukin 15	IL-15	4	Cytokines
IL16	3603	interleukin 16	LCF|NIL16|PRIL16|prIL-16	15	Cytokines
IL17A	3605	interleukin 17A	CTLA-8|CTLA8|IL-17|IL-17A|IL17	6	Cytokines
IL17B	27190	interleukin 17B	IL-17B|IL-20|NIRF|ZCYTO7	5	Cytokines
IL17C	27189	interleukin 17C	CX2|IL-17C	16	Cytokines
IL17D	53342	interleukin 17D	IL-17D	13	Cytokines
IL17F	112744	interleukin 17F	CANDF6|IL-17F|ML-1|ML1	6	Cytokines
IL18	3606	interleukin 18	IGIF|IL-18|IL-1g|IL1F4	11	Cytokines
IL19	29949	interleukin 19	IL-10C|MDA1|NG.1|ZMDA1	1	Cytokines
IL1A	3552	interleukin 1 alpha	IL-1 alpha|IL-1A|IL1|IL1-ALPHA|IL1F1	2	Cytokines
IL1B	3553	interleukin 1 beta	IL-1|IL1-BETA|IL1F2|IL1beta	2	Cytokines
IL1F10	84639	interleukin 1 family member 10	FIL1-theta|FKSG75|IL-1HY2|IL-38|IL1-theta|IL1HY2	2	Cytokines
IL36RN	26525	interleukin 36 receptor antagonist	FIL1|FIL1(DELTA)|FIL1D|IL-36Ra|IL1F5|IL1HY1|IL1L1|IL1RP3|IL36RA|PSORP|PSORS14	2	Cytokines
IL36A	27179	interleukin 36 alpha	FIL1|FIL1(EPSILON)|FIL1E|IL-1F6|IL1(EPSILON)|IL1F6	2	Cytokines
IL37	27178	interleukin 37	FIL1|FIL1(ZETA)|FIL1Z|IL-1F7|IL-1H|IL-1H4|IL-1RP1|IL-37|IL1F7|IL1H4|IL1RP1	2	Cytokines
IL36B	27177	interleukin 36 beta	FIL1|FIL1-(ETA)|FIL1H|FILI-(ETA)|IL-1F8|IL-1H2|IL1-ETA|IL1F8|IL1H2	2	Cytokines
IL36G	56300	interleukin 36 gamma	IL-1F9|IL-1H1|IL-1RP2|IL1E|IL1F9|IL1H1|IL1RP2	2	Cytokines
IL1RN	3557	interleukin 1 receptor antagonist	DIRA|ICIL-1RA|IL-1RN|IL-1ra|IL-1ra3|IL1F3|IL1RA|IRAP|MVCD4	2	Cytokines
IL2	3558	interleukin 2	IL-2|TCGF|lymphokine	4	Cytokines
IL20	50604	interleukin 20	IL-20|IL10D|ZCYTO10	1	Cytokines
IL21	59067	interleukin 21	CVID11|IL-21|Za11	4	Cytokines
IL22	50616	interleukin 22	IL-21|IL-22|IL-D110|IL-TIF|ILTIF|TIFIL-23|TIFa|zcyto18	12	Cytokines
IL23A	51561	interleukin 23 subunit alpha	IL-23|IL-23A|IL23P19|P19|SGRF	12	Cytokines
IL24	11009	interleukin 24	C49A|FISP|IL10B|MDA7|MOB5|ST16	1	Cytokines
IL25	64806	interleukin 25	IL17E	14	Cytokines
IL26	55801	interleukin 26	AK155|IL-26	12	Cytokines
IL27	246778	interleukin 27	IL-27|IL-27A|IL27A|IL27p28|IL30|p28	16	Cytokines
IFNL2	282616	interferon lambda 2	IL-28A|IL28A	19	Cytokines
IFNL3	282617	interferon lambda 3	IFN-lambda-3|IFN-lambda-4|IL-28B|IL-28C|IL28B|IL28C	19	Cytokines
IFNL1	282618	interferon lambda 1	IL-29|IL29	19	Cytokines
IL3	3562	interleukin 3	IL-3|MCGF|MULTI-CSF	5	Cytokines
IL31	386653	interleukin 31	IL-31	12	Cytokines
IL32	9235	interleukin 32	IL-32alpha|IL-32beta|IL-32delta|IL-32gamma|NK4|TAIF|TAIFa|TAIFb|TAIFc|TAIFd	16	Cytokines
IL33	90865	interleukin 33	C9orf26|DVS27|IL1F11|NF-HEV|NFEHEV	9	Cytokines
IL34	146433	interleukin 34	C16orf77|IL-34	16	Cytokines
IL4	3565	interleukin 4	BCGF-1|BCGF1|BSF-1|BSF1|IL-4	5	Cytokines
IL5	3567	interleukin 5	EDF|IL-5|TRF	5	Cytokines
IL6	3569	interleukin 6	BSF-2|BSF2|CDF|HGF|HSF|IFN-beta-2|IFNB2|IL-6	7	Cytokines
IL6ST	3572	interleukin 6 signal transducer	CD130|CDW130|GP130|HIES4|IL-6RB|sGP130	5	Cytokines
IL7	3574	interleukin 7	IL-7	8	Cytokines
CXCL8	3576	C-X-C motif chemokine ligand 8	GCP-1|GCP1|IL8|LECT|LUCT|LYNAP|MDNCF|MONAP|NAF|NAP-1|NAP1|SCYB8	4	Cytokines
IL9	3578	interleukin 9	HP40|IL-9|P40	5	Cytokines
INHA	3623	inhibin subunit alpha	-	2	Cytokines
INHBA	3624	inhibin subunit beta A	EDF|FRP	7	Cytokines
INHBB	3625	inhibin subunit beta B	-	2	Cytokines
INHBC	3626	inhibin subunit beta C	IHBC	12	Cytokines
INHBE	83729	inhibin subunit beta E	-	12	Cytokines
INS	3630	insulin	IDDM|IDDM1|IDDM2|ILPR|IRDN|MODY10|PNDM4	11	Cytokines
INS-IGF2	723961	INS-IGF2 readthrough	INSIGF	11	Cytokines
INSL3	3640	insulin like 3	RLF|RLNL|ley-I-L	19	Cytokines
INSL4	3641	insulin like 4	EPIL|PLACENTIN	9	Cytokines
INSL5	10022	insulin like 5	PRO182|UNQ156	1	Cytokines
INSL6	11172	insulin like 6	RIF1	9	Cytokines
JAG1	182	jagged canonical Notch ligand 1	AGS|AGS1|AHD|AWS|CD339|DCHE|HJ1|JAGL1	20	Cytokines
JAG2	3714	jagged canonical Notch ligand 2	HJ2|SER2	14	Cytokines
FGF7P6	387628	fibroblast growth factor 7 pseudogene 6	KGFLP1	9	Cytokines
FGF7P3	654466	fibroblast growth factor 7 pseudogene 3	KGFLP2	9	Cytokines
KITLG	4254	KIT ligand	DCUA|DFNA69|FPH2|FPHH|KL-1|Kitl|MGF|SCF|SF|SHEP7|SLF	12	Cytokines
KL	9365	klotho	HFTC3	13	Cytokines
LACRT	90070	lacritin	-	12	Cytokines
LECT2	3950	leukocyte cell derived chemotaxin 2	chm-II|chm2	5	Cytokines
LEFTY1	10637	left-right determination factor 1	LEFTB|LEFTYB	1	Cytokines
LEFTY2	7044	left-right determination factor 2	EBAF|LEFTA|LEFTYA|TGFB4	1	Cytokines
LEP	3952	leptin	LEPD|OB|OBS	7	Cytokines
LHB	3972	luteinizing hormone subunit beta	CGB4|HH23|LSH-B|LSH-beta	19	Cytokines
LIF	3976	LIF interleukin 6 family cytokine	CDF|DIA|HILDA|MLPLI	22	Cytokines
LRSAM1	90678	leucine rich repeat and sterile alpha motif containing 1	CMT2P|RIFLE|TAL	9	Cytokines
LTA	4049	lymphotoxin alpha	LT|TNFB|TNFSF1|TNLG1E	6	Cytokines
LTB	4050	lymphotoxin beta	TNFC|TNFSF3|TNLG1C|p33	6	Cytokines
LTBP1	4052	latent transforming growth factor beta binding protein 1	-	2	Cytokines
LTBP2	4053	latent transforming growth factor beta binding protein 2	C14orf141|GLC3D|LTBP3|MSPKA|MSTP031|WMS3	14	Cytokines
LTBP3	4054	latent transforming growth factor beta binding protein 3	DASS|GPHYSD3|LTBP-3|LTBP2|STHAG6|pp6425	11	Cytokines
LTBP4	8425	latent transforming growth factor beta binding protein 4	ARCL1C|LTBP-4|LTBP4L|LTBP4S	19	Cytokines
MDK	4192	midkine	ARAP|MK|NEGF2	11	Cytokines
MIA	8190	MIA SH3 domain containing	CD-RAP	19	Cytokines
MIF	4282	macrophage migration inhibitory factor	GIF|GLIF|MMIF	22	Cytokines
MLN	4295	motilin	-	6	Cytokines
MSTN	2660	myostatin	GDF8|MSLHP	2	Cytokines
NAMPT	10135	nicotinamide phosphoribosyltransferase	1110035O14Rik|PBEF|PBEF1|VF|VISFATIN	7	Cytokines
NDP	4693	norrin cystine knot growth factor NDP	EVR2|FEVR|ND	X	Cytokines
NENF	29937	neudesin neurotrophic factor	CIR2|SCIRP10|SPUF	1	Cytokines
NGF	4803	nerve growth factor	Beta-NGF|HSAN5|NGFB	1	Cytokines
NMB	4828	neuromedin B	-	15	Cytokines
NODAL	4838	nodal growth differentiation factor	HTX5	10	Cytokines
CCN3	4856	cellular communication network factor 3	IBP-9|IGFBP-9|IGFBP9|NOV|NOVh	8	Cytokines
NPFF	8620	neuropeptide FF-amide peptide precursor	FMRFAL	12	Cytokines
NPPA	4878	natriuretic peptide A	ANF|ANP|ATFB6|ATRST2|CDD|CDD-ANF|CDP|PND	1	Cytokines
NPPB	4879	natriuretic peptide B	BNP	1	Cytokines
NPPC	4880	natriuretic peptide C	CNP|CNP2	2	Cytokines
NPY	4852	neuropeptide Y	PYY4	7	Cytokines
NRG1	3084	neuregulin 1	ARIA|GGF|GGF2|HGL|HRG|HRG1|HRGA|MST131|MSTP131|NDF|NRG1-IT2|SMDF	8	Cytokines
NRG2	9542	neuregulin 2	DON1|HRG2|NTAK	5	Cytokines
NRG3	10718	neuregulin 3	HRG3|pro-NRG3	10	Cytokines
NRG4	145957	neuregulin 4	HRG4	15	Cytokines
NRTN	4902	neurturin	NTN	19	Cytokines
NTF3	4908	neurotrophin 3	HDNF|NGF-2|NGF2|NT-3|NT3	12	Cytokines
NTF4	4909	neurotrophin 4	GLC10|GLC1O|NT-4|NT-4/5|NT-5|NT4|NT5|NTF5	19	Cytokines
NTS	4922	neurotensin	NMN-125|NN|NT|NT/N|NTS1	12	Cytokines
NUDT6	11162	nudix hydrolase 6	ASFGF2|FGF-AS|FGF2AS|GFG-1|GFG1	4	Cytokines
OGN	4969	osteoglycin	OG|OIF|SLRR3A	9	Cytokines
OSGIN1	29948	oxidative stress induced growth inhibitor 1	BDGI|OKL38	16	Cytokines
OSM	5008	oncostatin M	-	22	Cytokines
OSTN	344901	osteocrin	MUSCLIN	3	Cytokines
OXT	5020	oxytocin/neurophysin I prepropeptide	OT|OT-NPI|OXT-NPI	20	Cytokines
ENDOU	8909	endonuclease, poly(U) specific	P11|PP11|PRSS26	12	Cytokines
PDGFA	5154	platelet derived growth factor subunit A	PDGF-A|PDGF1	7	Cytokines
PDGFB	5155	platelet derived growth factor subunit B	IBGC5|PDGF-2|PDGF2|SIS|SSV|c-sis	22	Cytokines
PDGFC	56034	platelet derived growth factor C	FALLOTEIN|SCDGF	4	Cytokines
PDGFD	80310	platelet derived growth factor D	IEGF|MSTP036|SCDGF-B|SCDGFB	11	Cytokines
PDGFRA	5156	platelet derived growth factor receptor alpha	CD140A|PDGFR-2|PDGFR2	4	Cytokines
PDGFRB	5159	platelet derived growth factor receptor beta	CD140B|IBGC4|IMF1|JTK12|KOGS|PDGFR|PDGFR-1|PDGFR1|PENTT	5	Cytokines
PDGFRL	5157	platelet derived growth factor receptor like	PDGRL|PRLTS	8	Cytokines
PDYN	5173	prodynorphin	ADCA|PENKB|SCA23	20	Cytokines
PENK	5179	proenkephalin	PE|PENK-A	8	Cytokines
PF4	5196	platelet factor 4	CXCL4|PF-4|SCYB4	4	Cytokines
PF4V1	5197	platelet factor 4 variant 1	CXCL4L1|CXCL4V1|PF4-ALT|PF4A|SCYB4V1	4	Cytokines
PGF	5228	placental growth factor	D12S1900|PGFL|PIGF|PLGF|PlGF-2|SHGC-10760	14	Cytokines
PLAU	5328	plasminogen activator, urokinase	ATF|BDPLT5|QPD|UPA|URK|u-PA	10	Cytokines
PMCH	5367	pro-melanin concentrating hormone	MCH|ppMCH	12	Cytokines
PNOC	5368	prepronociceptin	N/OFQ|NOP|OFQ|PPNOC|ppN/OFQ	8	Cytokines
POMC	5443	proopiomelanocortin	ACTH|CLIP|LPH|MSH|NPP|OBAIRH|POC	2	Cytokines
PPBP	5473	pro-platelet basic protein	B-TG1|Beta-TG|CTAP-III|CTAP3|CTAPIII|CXCL7|LA-PF4|LDGF|MDGF|NAP-2|PBP|SCYB7|TC1|TC2|TGB|TGB1|THBGB|THBGB1	4	Cytokines
PPBPP1	728045	pro-platelet basic protein pseudogene 1	PPBPL1|TGB2	4	Cytokines
PPBPP2	10895	pro-platelet basic protein pseudogene 2	PPBPL2|SPBPBP	4	Cytokines
PPY	5539	pancreatic polypeptide	PNP|PP	17	Cytokines
PRL	5617	prolactin	GHA1	6	Cytokines
PRLH	51052	prolactin releasing hormone	PRH|PRRP	2	Cytokines
PROK1	84432	prokineticin 1	EGVEGF|PK1|PRK1	1	Cytokines
PROK2	60675	prokineticin 2	BV8|HH4|KAL4|MIT1|PK2	3	Cytokines
PSPN	5623	persephin	PSP	19	Cytokines
PTH	5741	parathyroid hormone	FIH1|PTH1	11	Cytokines
PTH2	113091	parathyroid hormone 2	TIP39	19	Cytokines
PTHLH	5744	parathyroid hormone like hormone	BDE2|HHM|PLP|PTHR|PTHRP	12	Cytokines
PTN	5764	pleiotrophin	HARP|HB-GAM|HBBM|HBGF-8|HBGF8|HBNF|HBNF-1|NEGF1|OSF-1	7	Cytokines
PYY	5697	peptide YY	PYY-I|PYY1	17	Cytokines
QRFP	347148	pyroglutamylated RFamide peptide	26RFa|P518	9	Cytokines
RABEP1	9135	rabaptin, RAB GTPase binding effector protein 1	RAB5EP|RABPT5	17	Cytokines
RABEP2	79874	rabaptin, RAB GTPase binding effector protein 2	FRA	16	Cytokines
REG1A	5967	regenerating family member 1 alpha	ICRF|P19|PSP|PSPS|PSPS1|PTP|REG	2	Cytokines
RETN	56729	resistin	ADSF|FIZZ3|RETN1|RSTN|XCP1	19	Cytokines
RETNLB	84666	resistin like beta	FIZZ1|FIZZ2|HXCP2|RELM-beta|RELMb|RELMbeta|XCP2	3	Cytokines
RLN1	6013	relaxin 1	H1|H1RLX|RLXH1|bA12D24.3.1|bA12D24.3.2	9	Cytokines
RLN2	6019	relaxin 2	H2|H2-RLX|RLXH2|bA12D24.1.1|bA12D24.1.2	9	Cytokines
RLN3	117579	relaxin 3	H3|RXN3|ZINS4|insl7	19	Cytokines
RNASE2	6036	ribonuclease A family member 2	EDN|RAF3|RNS2	14	Cytokines
S100A6	6277	S100 calcium binding protein A6	2A9|5B10|CABP|CACY|PRA|S10A6	1	Cytokines
SAA1	6288	serum amyloid A1	PIG4|SAA|SAA2|TP53I4	11	Cytokines
SAA2	6289	serum amyloid A2	SAA|SAA1	11	Cytokines
SBDS	51119	SBDS ribosome maturation factor	CGI-97|SDS|SWDS	7	Cytokines
SCG2	7857	secretogranin II	CHGC|EM66|SN|SgII	2	Cytokines
SCGB3A1	92304	secretoglobin family 3A member 1	HIN-1|HIN1|LU105|PnSP-2|UGRP2	5	Cytokines
SCT	6343	secretin	-	11	Cytokines
AIMP1	9255	aminoacyl tRNA synthetase complex interacting multifunctional protein 1	EMAP2|EMAPII|HLD3|SCYE1|p43	4	Cytokines
SECTM1	6398	secreted and transmembrane 1	K12|SECTM	17	Cytokines
SEMA3A	10371	semaphorin 3A	COLL1|HH16|Hsema-I|Hsema-III|SEMA1|SEMAD|SEMAIII|SEMAL|SemD|coll-1	7	Cytokines
SEMA3B	7869	semaphorin 3B	LUCA-1|SEMA5|SEMAA|SemA|semaV	3	Cytokines
SEMA3C	10512	semaphorin 3C	SEMAE|SemE	7	Cytokines
SEMA3D	223117	semaphorin 3D	Sema-Z2|coll-2	7	Cytokines
SEMA3E	9723	semaphorin 3E	M-SEMAH|M-SemaK|SEMAH|coll-5	7	Cytokines
SEMA3F	6405	semaphorin 3F	SEMA-IV|SEMA4|SEMAK	3	Cytokines
SEMA3G	56920	semaphorin 3G	sem2	3	Cytokines
SEMA4A	64218	semaphorin 4A	CORD10|RP35|SEMAB|SEMB	1	Cytokines
SEMA4B	10509	semaphorin 4B	SEMAC|SemC	15	Cytokines
SEMA4C	54910	semaphorin 4C	M-SEMA-F|SEMACL1|SEMAF|SEMAI	2	Cytokines
SEMA4D	10507	semaphorin 4D	A8|BB18|C9orf164|CD100|COLL4|GR3|M-sema-G|SEMAJ|coll-4	9	Cytokines
SEMA4F	10505	ssemaphorin 4F	M-SEMA|PRO2353|S4F|SEMAM|SEMAW|m-Sema-M	2	Cytokines
SEMA4G	57715	semaphorin 4G	-	10	Cytokines
SEMA5A	9037	semaphorin 5A	SEMAF|semF	5	Cytokines
SEMA5B	54437	semaphorin 5B	SEMAG|SemG	3	Cytokines
SEMA6A	57556	semaphorin 6A	HT018|SEMA|SEMA6A1|SEMAQ|VIA	5	Cytokines
SEMA6B	10501	semaphorin 6B	EPM11|SEM-SEMA-Y|SEMA-VIB|SEMAN|semaZ	19	Cytokines
SEMA6C	10500	semaphorin 6C	SEMAY|m-SemaY|m-SemaY2	1	Cytokines
SEMA6D	80031	semaphorin 6D	-	15	Cytokines
SEMA7A	8482	semaphorin 7A (John Milton Hagen blood group)	CD108|CDw108|H-SEMA-K1|H-Sema-L|JMH|SEMAK1|SEMAL	15	Cytokines
SLIT1	6585	slit guidance ligand 1	MEGF4|SLIL1|SLIT-1|SLIT3	10	Cytokines
SLIT2	9353	slit guidance ligand 2	SLIL3|Slit-2	4	Cytokines
SLURP1	57152	secreted LY6/PLAUR domain containing 1	ANUP|ARS|ArsB|LY6-MT|LY6LS|MDM	8	Cytokines
SPP1	6696	secreted phosphoprotein 1	BNSP|BSPI|ETA-1|OPN	4	Cytokines
SST	6750	somatostatin	SMST	3	Cytokines
STC1	6781	stanniocalcin 1	STC	8	Cytokines
STC2	8614	stanniocalcin 2	STC-2|STCRP	5	Cytokines
TAC1	6863	tachykinin precursor 1	Hs.2563|NK2|NKNA|NPK|TAC2	7	Cytokines
TDGF1	6997	teratocarcinoma-derived growth factor 1	CR|CR-1|CRGF|CRIPTO	3	Cytokines
TDGF1P3	6998	teratocarcinoma-derived growth factor 1 pseudogene 3	CR-3|CRIPTO|CRIPTO-3|CRIPTO3|TDGF1|TDGF2|TDGF3	X	Cytokines
TG	7038	thyroglobulin	AITD3|TGN	8	Cytokines
TGFA	7039	transforming growth factor alpha	TFGA	2	Cytokines
TGFB1	7040	transforming growth factor beta 1	CED|DPD1|IBDIMDE|LAP|TGF-beta1|TGFB|TGFbeta	19	Cytokines
TGFB2	7042	transforming growth factor beta 2	G-TSF|LDS4|TGF-beta2	1	Cytokines
TGFB3	7043	transforming growth factor beta 3	ARVD|ARVD1|LDS5|RNHF|TGF-beta3	14	Cytokines
THPO	7066	thrombopoietin	MGDF|MKCSF|ML|MPLLG|THCYT1|TPO	3	Cytokines
TNC	3371	tenascin C	150-225|DFNA56|GMEM|GP|HXB|JI|TN|TN-C	9	Cytokines
TNF	7124	tumor necrosis factor	DIF|TNF-alpha|TNFA|TNFSF2|TNLG1F	6	Cytokines
TNFRSF11B	4982	TNF receptor superfamily member 11b	OCIF|OPG|PDB5|TR1	8	Cytokines
TNFSF10	8743	TNF superfamily member 10	APO2L|Apo-2L|CD253|TL2|TNLG6A|TRAIL	3	Cytokines
TNFSF11	8600	TNF superfamily member 11	CD254|ODF|OPGL|OPTB2|RANKL|TNLG6B|TRANCE|hRANKL2|sOdf	13	Cytokines
TNFSF12	8742	TNF superfamily member 12	APO3L|DR3LG|TNLG4A|TWEAK	17	Cytokines
TNFSF13	8741	TNF superfamily member 13	APRIL|CD256|TALL-2|TALL2|TNLG7B|TRDL-1|UNQ383/PRO715|ZTNF2	17	Cytokines
TNFSF13B	10673	TNF superfamily member 13b	BAFF|BLYS|CD257|DTL|TALL-1|TALL1|THANK|TNFSF20|TNLG7A|ZTNF4	13	Cytokines
TNFSF14	8740	TNF superfamily member 14	CD258|HVEML|LIGHT|LTg	19	Cytokines
TNFSF15	9966	TNF superfamily member 15	TL1|TL1A|TNLG1B|VEGI|VEGI192A	9	Cytokines
TNFSF18	8995	TNF superfamily member 18	AITRL|GITRL|TL6|TNLG2A|hGITRL	1	Cytokines
TNFSF4	7292	TNF superfamily member 4	CD134L|CD252|GP34|OX-40L|OX4OL|TNLG2B|TXGP1	1	Cytokines
TNFSF8	944	TNF superfamily member 8	CD153|CD30L|CD30LG|TNLG3A	9	Cytokines
TNFSF9	8744	TNF superfamily member 9	4-1BB-L|CD137L|TNLG5A	19	Cytokines
TOR2A	27433	torsin family 2 member A	TORP1	9	Cytokines
TRH	7200	thyrotropin releasing hormone	Pro-TRH|TRF	3	Cytokines
TSHB	7252	thyroid stimulating hormone subunit beta	TSH-B|TSH-BETA	1	Cytokines
TSLP	85480	thymic stromal lymphopoietin	-	5	Cytokines
TXLNA	200081	taxilin alpha	IL14|TXLN	1	Cytokines
TYMP	1890	thymidine phosphorylase	ECGF|ECGF1|MEDPS1|MNGIE|MTDPS1|PDECGF|TP|hPD-ECGF	22	Cytokines
UCN	7349	urocortin	UI|UROC	2	Cytokines
UCN2	90226	urocortin 2	SRP|UCN-II|UCNI|UR|URP	3	Cytokines
UCN3	114131	urocortin 3	SCP|SPC|UCNIII	10	Cytokines
UTS2	10911	urotensin 2	PRO1068|U-II|UCN2|UII	1	Cytokines
UTS2B	257313	urotensin 2B	U2B|URP|UTS2D	3	Cytokines
VEGFA	7422	vascular endothelial growth factor A	MVCD1|VEGF|VPF	6	Cytokines
VEGFB	7423	vascular endothelial growth factor B	VEGFL|VRF	11	Cytokines
VEGFC	7424	vascular endothelial growth factor C	Flt4-L|LMPH1D|LMPHM4|VRP	4	Cytokines
VGF	7425	VGF nerve growth factor inducible	SCG7|SgVII	7	Cytokines
VIP	7432	vasoactive intestinal peptide	PHM27	6	Cytokines
XCL1	6375	X-C motif chemokine ligand 1	ATAC|LPTN|LTN|SCM-1|SCM-1a|SCM1|SCM1A|SCYC1	1	Cytokines
XCL2	6846	X-C motif chemokine ligand 2	SCM-1b|SCM1B|SCYC2	1	Cytokines
ACVR1B	91	activin A receptor type 1B	ACTRIB|ACVRLK4|ALK4|SKR2	12	Cytokine_Receptors
ACVR1C	130399	activin A receptor type 1C	ACVRLK7|ALK7	2	Cytokine_Receptors
ACVR2A	92	activin A receptor type 2A	ACTRII|ACVR2	2	Cytokine_Receptors
ACVR2B	93	activin A receptor type 2B	ACTRIIB|ActR-IIB|HTX4	3	Cytokine_Receptors
ACVRL1	94	activin A receptor like type 1	ACVRLK1|ALK-1|ALK1|HHT|HHT2|ORW2|SKR3|TSR-I	12	Cytokine_Receptors
ADCYAP1R1	117	ADCYAP receptor type I	PAC1|PAC1R|PACAPR|PACAPRI	7	Cytokine_Receptors
ADIPOR1	51094	adiponectin receptor 1	ACDCR1|CGI-45|CGI45|PAQR1|TESBP1A	1	Cytokine_Receptors
ADIPOR2	79602	adiponectin receptor 2	ACDCR2|PAQR2	12	Cytokine_Receptors
ADRB1	153	adrenoceptor beta 1	ADRB1R|B1AR|BETA1AR|FNSS2|RHR	10	Cytokine_Receptors
ADRB2	154	adrenoceptor beta 2	ADRB2R|ADRBR|B2AR|BAR|BETA2AR	5	Cytokine_Receptors
AGTR1	185	angiotensin II receptor type 1	AG2S|AGTR1B|AT1|AT1AR|AT1B|AT1BR|AT1R|AT2R1|HAT1R	3	Cytokine_Receptors
AGTR2	186	angiotensin II receptor type 2	AT2|ATGR2|MRX88	X	Cytokine_Receptors
AMHR2	269	anti-Mullerian hormone receptor type 2	AMHR|MISR2|MISRII|MRII	12	Cytokine_Receptors
ANGPT1	284	angiopoietin 1	AGP1|AGPT|ANG1	8	Cytokine_Receptors
ANGPT4	51378	angiopoietin 4	ANG3|ANG4	20	Cytokine_Receptors
ANGPTL1	9068	angiopoietin like 1	ANG3|ANGPT3|ARP1|AngY|UNQ162|dJ595C2.2	1	Cytokine_Receptors
ANGPTL2	23452	angiopoietin like 2	ARP2|HARP	9	Cytokine_Receptors
ANGPTL3	27329	angiopoietin like 3	ANG-5|ANGPT5|ANL3|FHBL2	1	Cytokine_Receptors
ANGPTL4	51129	angiopoietin like 4	ARP4|FIAF|HARP|HFARP|NL2|PGAR|TGQTL|UNQ171|pp1158	19	Cytokine_Receptors
ANGPTL6	83854	angiopoietin like 6	AGF|ARP5	19	Cytokine_Receptors
APLNR	187	apelin receptor	AGTRL1|APJ|APJR|HG11	11	Cytokine_Receptors
AR	367	androgen receptor	AIS|AR8|DHTR|HUMARA|HYSP1|KD|NR3C4|SBMA|SMAX1|TFM	X	Cytokine_Receptors
AVPR1A	552	arginine vasopressin receptor 1A	AVPR V1a|AVPR1|V1aR	12	Cytokine_Receptors
AVPR1B	553	arginine vasopressin receptor 1B	AVPR3|V1bR	1	Cytokine_Receptors
AVPR2	554	arginine vasopressin receptor 2	ADHR|DI1|DIR|DIR3|NDI|V2R	X	Cytokine_Receptors
BMPR1A	657	bone morphogenetic protein receptor type 1A	10q23del|ACVRLK3|ALK3|CD292|SKR5	10	Cytokine_Receptors
BMPR1B	658	bone morphogenetic protein receptor type 1B	ALK-6|ALK6|AMDD|BDA1D|BDA2|CDw293	4	Cytokine_Receptors
BMPR2	659	bone morphogenetic protein receptor type 2	BMPR-II|BMPR3|BMR2|BRK-3|POVD1|PPH1|T-ALK	2	Cytokine_Receptors
BRD8	10902	bromodomain containing 8	SMAP|SMAP2|p120	5	Cytokine_Receptors
C3AR1	719	complement C3a receptor 1	AZ3B|C3AR|HNFAG09	12	Cytokine_Receptors
C5AR1	728	complement C5a receptor 1	C5A|C5AR|C5R1|CD88	19	Cytokine_Receptors
CALCR	799	calcitonin receptor	CRT|CT-R|CTR|CTR1	7	Cytokine_Receptors
CALCRL	10203	calcitonin receptor like receptor	CGRPR|CRLR|LMPHM8	2	Cytokine_Receptors
ACKR2	1238	atypical chemokine receptor 2	CCBP2|CCR10|CCR9|CMKBR9|D6|hD6	3	Cytokine_Receptors
CCR1	1230	C-C motif chemokine receptor 1	CD191|CKR-1|CKR1|CMKBR1|HM145|MIP1aR|SCYAR1	3	Cytokine_Receptors
CCR10	2826	C-C motif chemokine receptor 10	GPR2	17	Cytokine_Receptors
CCR3	1232	C-C motif chemokine receptor 3	C C CKR3|CC-CKR-3|CD193|CKR 3|CKR3|CMKBR3	3	Cytokine_Receptors
CCR4	1233	C-C motif chemokine receptor 4	CC-CKR-4|CD194|CKR4|CMKBR4|ChemR13|HGCN:14099|K5-5	3	Cytokine_Receptors
CCR5	1234	C-C motif chemokine receptor 5	CC-CKR-5|CCCKR5|CCR-5|CD195|CKR-5|CKR5|CMKBR5|IDDM22	3	Cytokine_Receptors
CCR6	1235	C-C motif chemokine receptor 6	BN-1|C-C CKR-6|CC-CKR-6|CCR-6|CD196|CKR-L3|CKRL3|CMKBR6|DCR2|DRY6|GPR29|GPRCY4|STRL22	6	Cytokine_Receptors
CCR7	1236	C-C motif chemokine receptor 7	BLR2|CC-CKR-7|CCR-7|CD197|CDw197|CMKBR7|EBI1	17	Cytokine_Receptors
CCR8	1237	C-C motif chemokine receptor 8	CC-CKR-8|CCR-8|CDw198|CKRL1|CMKBR8|CMKBRL2|CY6|GPRCY6|TER1	3	Cytokine_Receptors
CCR9	10803	C-C motif chemokine receptor 9	CC-CKR-9|CDw199|GPR-9-6|GPR28	3	Cytokine_Receptors
ACKR4	51554	atypical chemokine receptor 4	CC-CKR-11|CCBP2|CCR-11|CCR10|CCR11|CCRL1|CCX CKR|CCX-CKR|CKR-11|PPR1|VSHK1	3	Cytokine_Receptors
CCRL2	9034	C-C motif chemokine receptor like 2	ACKR5|CKRX|CRAM|CRAM-A|CRAM-B|HCR	3	Cytokine_Receptors
CD40	958	CD40 molecule	Bp50|CDW40|TNFRSF5|p50	20	Cytokine_Receptors
CMKLR1	1240	chemerin chemokine-like receptor 1	CHEMERINR|ChemR23|DEZ|RVER1	12	Cytokine_Receptors
CNTFR	1271	ciliary neurotrophic factor receptor	-	9	Cytokine_Receptors
CRHR1	1394	corticotropin releasing hormone receptor 1	CRF-R|CRF-R-1|CRF-R1|CRF1|CRFR-1|CRFR1|CRH-R-1|CRH-R1|CRHR|CRHR1L	17	Cytokine_Receptors
CRHR2	1395	corticotropin releasing hormone receptor 2	CRF-RB|CRF2|CRFR2|HM-CRF	7	Cytokine_Receptors
CRIM1	51232	cysteine rich transmembrane BMP regulator 1	CRIM-1|S52	2	Cytokine_Receptors
CRLF1	9244	cytokine receptor like factor 1	CISS|CISS1|CLF|CLF-1|NR6|zcytor5	19	Cytokine_Receptors
CRLF2	64109	cytokine receptor like factor 2	CRL2|CRLF2Y|TSLPR	X|Y	Cytokine_Receptors
CRLF3	51379	cytokine receptor like factor 3	CREME-9|CREME9|CRLM9|CYTOR4|FRWS|p48.2	17	Cytokine_Receptors
CSF1R	1436	colony stimulating factor 1 receptor	BANDDOS|C-FMS|CD115|CSF-1R|CSFR|FIM2|FMS|HDLS|M-CSF-R	5	Cytokine_Receptors
CSF2RA	1438	colony stimulating factor 2 receptor subunit alpha	CD116|CDw116|CSF2R|CSF2RAX|CSF2RAY|CSF2RX|CSF2RY|GM-CSF-R-alpha|GMCSFR|GMCSFR-alpha|GMR|GMR-alpha|SMDP4|alphaGMR	X|Y	Cytokine_Receptors
CSF2RB	1439	colony stimulating factor 2 receptor subunit beta	CD131|CDw131|IL3RB|IL5RB|SMDP5|betaGMR	22	Cytokine_Receptors
CSF3R	1441	colony stimulating factor 3 receptor	CD114|GCSFR|SCN7	1	Cytokine_Receptors
CX3CR1	1524	C-X3-C motif chemokine receptor 1	CCRL1|CMKBRL1|CMKDR1|GPR13|GPRV28|V28	3	Cytokine_Receptors
CXCR3	2833	C-X-C motif chemokine receptor 3	CD182|CD183|CKR-L2|CMKAR3|GPR9|IP10-R|Mig-R|MigR	X	Cytokine_Receptors
CXCR4	7852	C-X-C motif chemokine receptor 4	CD184|D2S201E|FB22|HM89|HSY3RR|LAP-3|LAP3|LCR1|LESTR|NPY3R|NPYR|NPYRL|NPYY3R|WHIM|WHIMS	2	Cytokine_Receptors
CXCR5	643	C-X-C motif chemokine receptor 5	BLR1|CD185|MDR15	11	Cytokine_Receptors
CXCR6	10663	C-X-C motif chemokine receptor 6	BONZO|CD186|STRL33|TYMSTR	3	Cytokine_Receptors
ACKR3	57007	atypical chemokine receptor 3	CMKOR1|CXC-R7|CXCR-7|CXCR7|GPR159|RDC-1|RDC1	2	Cytokine_Receptors
CYSLTR1	10800	cysteinyl leukotriene receptor 1	CYSLT1|CYSLT1R|CYSLTR|HMTMF81	X	Cytokine_Receptors
CYSLTR2	57105	cysteinyl leukotriene receptor 2	CYSLT2|CYSLT2R|GPCR21|HG57|HPN321|KPG_011|PSEC0146|hGPCR21	13	Cytokine_Receptors
ACKR1	2532	atypical chemokine receptor 1 (Duffy blood group)	CCBP1|CD234|DARC|DARC/ACKR1|Dfy|FY|GPD|GpFy|WBCQ1	1	Cytokine_Receptors
EDNRA	1909	endothelin receptor type A	ET-A|ETA|ETA-R|ETAR|ETRA|MFDA|hET-AR	4	Cytokine_Receptors
EDNRB	1910	endothelin receptor type B	ABCDS|ET-B|ET-BR|ETB|ETB1|ETBR|ETRB|HSCR|HSCR2|WS4A	13	Cytokine_Receptors
EGFR	1956	epidermal growth factor receptor	ERBB|ERBB1|HER1|NISBD2|PIG61|mENA	7	Cytokine_Receptors
ENG	2022	endoglin	END|HHT1|ORW1	9	Cytokine_Receptors
EPOR	2057	erythropoietin receptor	EPO-R	19	Cytokine_Receptors
ESR1	2099	estrogen receptor 1	ER|ESR|ESRA|ESTRR|Era|NR3A1	6	Cytokine_Receptors
ESR2	2100	estrogen receptor 2	ER-BETA|ESR-BETA|ESRB|ESTRB|Erb|NR3A2|ODG8	14	Cytokine_Receptors
ESRRA	2101	estrogen related receptor alpha	ERR1|ERRa|ERRalpha|ESRL1|NR3B1	11	Cytokine_Receptors
ESRRB	2103	estrogen related receptor beta	DFNB35|ERR beta-2|ERR2|ERRb|ERRbeta2|ESRL2|NR3B2	14	Cytokine_Receptors
ESRRG	2104	estrogen related receptor gamma	ERR-gamma|ERR3|ERRg|ERRgamma|NR3B3	1	Cytokine_Receptors
FGFR1	2260	fibroblast growth factor receptor 1	BFGFR|CD331|CEK|ECCL|FGFBR|FGFR-1|FLG|FLT-2|FLT2|HBGFR|HH2|HRTFDS|KAL2|N-SAM|OGD|bFGF-R-1	8	Cytokine_Receptors
FGFR2	2263	fibroblast growth factor receptor 2	BBDS|BEK|BFR-1|CD332|CEK3|CFD1|ECT1|JWS|K-SAM|KGFR|TK14|TK25	10	Cytokine_Receptors
FGFR3	2261	fibroblast growth factor receptor 3	ACH|CD333|CEK2|HSFGFR3EX|JTK4	4	Cytokine_Receptors
FGFR4	2264	fibroblast growth factor receptor 4	CD334|JTK2|TKF	5	Cytokine_Receptors
FGFRL1	53834	fibroblast growth factor receptor like 1	FGFR-5|FGFR5|FHFR	4	Cytokine_Receptors
FLT1	2321	fms related receptor tyrosine kinase 1	FLT|FLT-1|VEGFR-1|VEGFR1	13	Cytokine_Receptors
FLT3	2322	fms related receptor tyrosine kinase 3	CD135|FLK-2|FLK2|STK1	13	Cytokine_Receptors
FLT4	2324	fms related receptor tyrosine kinase 4	CHTD7|FLT-4|FLT41|LMPH1A|LMPHM1|PCL|VEGFR-3|VEGFR3	5	Cytokine_Receptors
FPR1	2357	formyl peptide receptor 1	FMLP|FPR	19	Cytokine_Receptors
FPR2	2358	formyl peptide receptor 2	ALXR|FMLP-R-II|FMLPX|FPR2A|FPRH1|FPRH2|FPRL1|HM63|LXA4R	19	Cytokine_Receptors
FPR2	2358	formyl peptide receptor 2	ALXR|FMLP-R-II|FMLPX|FPR2A|FPRH1|FPRH2|FPRL1|HM63|LXA4R	19	Cytokine_Receptors
FSHR	2492	follicle stimulating hormone receptor	FSHR1|FSHRO|LGR1|ODG1	2	Cytokine_Receptors
GALR2	8811	galanin receptor 2	GAL2-R|GALNR2|GALR-2	17	Cytokine_Receptors
GALR3	8484	galanin receptor 3	-	22	Cytokine_Receptors
GCGR	2642	glucagon receptor	GGR|GL-R	17	Cytokine_Receptors
GHR	2690	growth hormone receptor	GHBP|GHIP	5	Cytokine_Receptors
GHRHR	2692	growth hormone releasing hormone receptor	GHRFR|GRFR|IGHD1B|IGHD4	7	Cytokine_Receptors
GHSR	2693	growth hormone secretagogue receptor	GHDP	3	Cytokine_Receptors
GIPR	2696	gastric inhibitory polypeptide receptor	PGQTL2	19	Cytokine_Receptors
GLP1R	2740	glucagon like peptide 1 receptor	GLP-1|GLP-1-R|GLP-1R	6	Cytokine_Receptors
GLP2R	9340	glucagon like peptide 2 receptor	-	17	Cytokine_Receptors
GNRHR	2798	gonadotropin releasing hormone receptor	GNRHR1|GRHR|HH7|LHRHR|LRHR	4	Cytokine_Receptors
GPER1	2852	G protein-coupled estrogen receptor 1	CEPR|CMKRL2|DRY12|FEG-1|GPCR-Br|GPER|GPR30|LERGU|LERGU2|LyGPR|mER	7	Cytokine_Receptors
GPR17	2840	G protein-coupled receptor 17	-	2	Cytokine_Receptors
GPR32	2854	G protein-coupled receptor 32	RVDR1	19	Cytokine_Receptors
GPR33	2856	G protein-coupled receptor 33	-	14	Cytokine_Receptors
PTGDR2	11251	prostaglandin D2 receptor 2	CD294|CRTH2|DL1R|DP2|GPR44	11	Cytokine_Receptors
C5AR2	27202	complement component 5a receptor 2	C5L2|GPF77|GPR77	19	Cytokine_Receptors
HNF4A	3172	hepatocyte nuclear factor 4 alpha	FRTS4|HNF4|HNF4a7|HNF4a8|HNF4a9|HNF4alpha|MODY|MODY1|NR2A1|NR2A21|TCF|TCF14	20	Cytokine_Receptors
HNF4G	3174	hepatocyte nuclear factor 4 gamma	NR2A2|NR2A3	8	Cytokine_Receptors
HTR3A	3359	5-hydroxytryptamine receptor 3A	5-HT-3|5-HT3A|5-HT3R|5HT3R|HTR3	11	Cytokine_Receptors
HTR3B	9177	5-hydroxytryptamine receptor 3B	5-HT3B	11	Cytokine_Receptors
HTR3C	170572	5-hydroxytryptamine receptor 3C	-	3	Cytokine_Receptors
HTR3D	200909	5-hydroxytryptamine receptor 3D	5HT3D	3	Cytokine_Receptors
HTR3E	285242	5-hydroxytryptamine receptor 3E	5-HT3-E|5-HT3E|5-HT3c1	3	Cytokine_Receptors
IFNAR1	3454	interferon alpha and beta receptor subunit 1	AVP|IFN-alpha-REC|IFNAR|IFNBR|IFRC	21	Cytokine_Receptors
IFNAR2	3455	interferon alpha and beta receptor subunit 2	IFN-R|IFN-alpha-REC|IFNABR|IFNARB|IMD45	21	Cytokine_Receptors
IFNGR1	3459	interferon gamma receptor 1	CD119|IFNGR|IMD27A|IMD27B	6	Cytokine_Receptors
IFNGR2	3460	interferon gamma receptor 2	AF-1|IFGR2|IFNGT1|IMD28	21	Cytokine_Receptors
IGF1R	3480	insulin like growth factor 1 receptor	CD221|IGFIR|IGFR|JTK13	15	Cytokine_Receptors
IGF2R	3482	insulin like growth factor 2 receptor	CD222|CI-M6PR|CIMPR|M6P-R|M6P/IGF2R|MPR 300|MPR1|MPR300|MPRI	6	Cytokine_Receptors
IL10RA	3587	interleukin 10 receptor subunit alpha	CD210|CD210a|CDW210A|HIL-10R|IL-10R1|IL10R	11	Cytokine_Receptors
IL10RB	3588	interleukin 10 receptor subunit beta	CDW210B|CRF2-4|CRFB4|D21S58|D21S66|IL-10R2	21	Cytokine_Receptors
IL11RA	3590	interleukin 11 receptor subunit alpha	CRSDA	9	Cytokine_Receptors
IL12RB1	3594	interleukin 12 receptor subunit beta 1	CD212|IL-12R-BETA1|IL12RB|IMD30	19	Cytokine_Receptors
IL12RB2	3595	interleukin 12 receptor subunit beta 2	-	1	Cytokine_Receptors
IL13RA1	3597	interleukin 13 receptor subunit alpha 1	CD213A1|CT19|IL-13Ra|NR4	X	Cytokine_Receptors
IL13RA2	3598	interleukin 13 receptor subunit alpha 2	CD213A2|CT19|IL-13R|IL13BP	X	Cytokine_Receptors
IL15RA	3601	interleukin 15 receptor subunit alpha	CD215	10	Cytokine_Receptors
IL2RB	3560	interleukin 2 receptor subunit beta	CD122|IL15RB|IMD63|P70-75	22	Cytokine_Receptors
IL17RA	23765	interleukin 17 receptor A	CANDF5|CD217|CDw217|IL-17RA|IL17R|IMD51|hIL-17R	22	Cytokine_Receptors
IL17RB	55540	interleukin 17 receptor B	CRL4|EVI27|IL17BR|IL17RH1	3	Cytokine_Receptors
IL17RC	84818	interleukin 17 receptor C	CANDF9|IL17-RL|IL17RL	3	Cytokine_Receptors
IL17RD	54756	interleukin 17 receptor D	HH18|IL-17RD|IL17RLM|SEF	3	Cytokine_Receptors
IL17RE	132014	interleukin 17 receptor E	-	3	Cytokine_Receptors
IL18R1	8809	interleukin 18 receptor 1	CD218a|CDw218a|IL-18R-alpha|IL-18Ralpha|IL-1Rrp|IL18RA|IL18Ralpha2|IL1RRP	2	Cytokine_Receptors
IL18RAP	8807	interleukin 18 receptor accessory protein	ACPL|CD218b|CDw218b|IL-18R-beta|IL-18RAcP|IL-18Rbeta|IL-1R-7|IL-1R7|IL-1RAcPL|IL18RB	2	Cytokine_Receptors
IL1R1	3554	interleukin 1 receptor type 1	CD121A|D2S1473|IL-1R-alpha|IL1R|IL1RA|P80	2	Cytokine_Receptors
IL1R2	7850	interleukin 1 receptor type 2	CD121b|CDw121b|IL-1R-2|IL-1RT-2|IL-1RT2|IL1R2c|IL1RB	2	Cytokine_Receptors
IL1RAP	3556	interleukin 1 receptor accessory protein	C3orf13|IL-1RAcP|IL1R3	3	Cytokine_Receptors
IL1RL1	9173	interleukin 1 receptor like 1	DER4|FIT-1|IL33R|ST2|ST2L|ST2V|T1	2	Cytokine_Receptors
IL1RL2	8808	interleukin 1 receptor like 2	IL-1Rrp2|IL-36R|IL1R-rp2|IL1RRP2	2	Cytokine_Receptors
IL20RA	53832	interleukin 20 receptor subunit alpha	CRF2-8|IL-20R-alpha|IL-20R1|IL-20RA	6	Cytokine_Receptors
IL20RB	53833	interleukin 20 receptor subunit beta	DIRS1|FNDC6|IL-20R2	3	Cytokine_Receptors
IL21R	50615	interleukin 21 receptor	CD360|IMD56|NILR	16	Cytokine_Receptors
IL22RA1	58985	interleukin 22 receptor subunit alpha 1	CRF2-9|IL22R|IL22R1	1	Cytokine_Receptors
IL22RA2	116379	interleukin 22 receptor subunit alpha 2	CRF2-10|CRF2-S1|CRF2X|IL-22BP|IL-22R-alpha-2|IL-22RA2|ZCYTOR16	6	Cytokine_Receptors
IL23R	149233	interleukin 23 receptor	-	1	Cytokine_Receptors
IL27RA	9466	interleukin 27 receptor subunit alpha	CRL1|IL-27RA|IL27R|TCCR|WSX1|zcytor1	19	Cytokine_Receptors
IFNLR1	163702	interferon lambda receptor 1	CRF2/12|IFNLR|IL-28R1|IL28RA|LICR2	1	Cytokine_Receptors
IL2RA	3559	interleukin 2 receptor subunit alpha	CD25|IDDM10|IL2R|IMD41|TCGFR|p55	10	Cytokine_Receptors
IL2RB	3560	interleukin 2 receptor subunit beta	CD122|IL15RB|IMD63|P70-75	22	Cytokine_Receptors
IL2RG	3561	interleukin 2 receptor subunit gamma	CD132|CIDX|IL-2RG|IMD4|P64|SCIDX|SCIDX1	X	Cytokine_Receptors
IL31RA	133396	interleukin 31 receptor A	CRL|CRL3|GLM-R|GLMR|GPL|IL-31RA|PLCA2|PRO21384|hGLM-R	5	Cytokine_Receptors
IL3RA	3563	interleukin 3 receptor subunit alpha	CD123|IL3R|IL3RAY|IL3RX|IL3RY|hIL-3Ra	X|Y	Cytokine_Receptors
IL4R	3566	interleukin 4 receptor	CD124|IL-4RA|IL4RA	16	Cytokine_Receptors
IL5RA	3568	interleukin 5 receptor subunit alpha	CD125|CDw125|HSIL5R3|IL5R	3	Cytokine_Receptors
IL6R	3570	interleukin 6 receptor	CD126|IL-6R-1|IL-6RA|IL6Q|IL6RA|IL6RQ|gp80	1	Cytokine_Receptors
IL7R	3575	interleukin 7 receptor	CD127|CDW127|IL-7R-alpha|IL7RA|ILRA	5	Cytokine_Receptors
CXCR1	3577	C-X-C motif chemokine receptor 1	C-C|C-C-CKR-1|CD128|CD181|CDw128a|CKR-1|CMKAR1|IL8R1|IL8RA|IL8RBA	2	Cytokine_Receptors
CXCR2	3579	C-X-C motif chemokine receptor 2	CD182|CDw128b|CMKAR2|IL8R2|IL8RA|IL8RB	2	Cytokine_Receptors
IL9R	3581	interleukin 9 receptor	CD129|IL-9R	X|Y	Cytokine_Receptors
INSR	3643	insulin receptor	CD220|HHF5	19	Cytokine_Receptors
KDR	3791	kinase insert domain receptor	CD309|FLK1|VEGFR|VEGFR2	4	Cytokine_Receptors
LEPR	3953	leptin receptor	CD295|LEP-R|LEPRD|OB-R|OBR	1	Cytokine_Receptors
LGR4	55366	leucine rich repeat containing G protein-coupled receptor 4	BNMD17|GPR48	11	Cytokine_Receptors
LGR5	8549	leucine rich repeat containing G protein-coupled receptor 5	FEX|GPR49|GPR67|GRP49|HG38	12	Cytokine_Receptors
LGR6	59352	leucine rich repeat containing G protein-coupled receptor 6	GPCR|VTS20631	1	Cytokine_Receptors
LHCGR	3973	luteinizing hormone/choriogonadotropin receptor	HHG|LCGR|LGR2|LH/CG-R|LH/CGR|LHR|LHRHR|LSH-R|ULG5	2	Cytokine_Receptors
LIFR	3977	LIF receptor subunit alpha	CD118|LIF-R|SJS2|STWS|SWS	5	Cytokine_Receptors
LTB4R	1241	leukotriene B4 receptor	BLT1|BLTR|CMKRL1|GPR16|LTB4R1|LTBR1|P2RY7|P2Y7	14	Cytokine_Receptors
LTB4R2	56413	leukotriene B4 receptor 2	BLT2|BLTR2|JULF2|KPG_004|LTB4-R 2|LTB4-R2|NOP9	14	Cytokine_Receptors
LTBR	4055	lymphotoxin beta receptor	D12S370|LT-BETA-R|TNF-R-III|TNFCR|TNFR-RP|TNFR2-RP|TNFR3|TNFRSF3	12	Cytokine_Receptors
MC1R	4157	melanocortin 1 receptor	CMM5|MSH-R|SHEP2	16	Cytokine_Receptors
MC2R	4158	melanocortin 2 receptor	ACTHR	18	Cytokine_Receptors
MC3R	4159	melanocortin 3 receptor	BMIQ9|MC3|MC3-R|OB20|OQTL	20	Cytokine_Receptors
MC4R	4160	melanocortin 4 receptor	BMIQ20	18	Cytokine_Receptors
MCHR1	2847	melanin concentrating hormone receptor 1	GPR24|MCH-1R|MCH1R|SLC-1|SLC1	22	Cytokine_Receptors
MCHR2	84539	melanin concentrating hormone receptor 2	GPR145|GPRv17|MCH-2R|MCH-R2|MCH2|MCH2R|MCHR-2|SLT	6	Cytokine_Receptors
MET	4233	MET proto-oncogene, receptor tyrosine kinase	AUTS9|DFNB97|HGFR|RCCP2|c-Met	7	Cytokine_Receptors
MLNR	2862	motilin receptor	GPR38|MTLR1	13	Cytokine_Receptors
MPL	4352	MPL proto-oncogene, thrombopoietin receptor	C-MPL|CD110|MPLV|THCYT2|THPOR|TPOR	1	Cytokine_Receptors
MTNR1A	4543	melatonin receptor 1A	MEL-1A-R|MT1	4	Cytokine_Receptors
MTNR1B	4544	melatonin receptor 1B	FGQTL2|MEL-1B-R|MT2	11	Cytokine_Receptors
NGFR	4804	nerve growth factor receptor	CD271|Gp80-LNGFR|TNFRSF16|p75(NTR)|p75NTR	17	Cytokine_Receptors
NMBR	4829	neuromedin B receptor	BB1|BB1R|NMB-R	6	Cytokine_Receptors
NPR1	4881	natriuretic peptide receptor 1	ANPRA|ANPa|GUC2A|GUCY2A|NPRA	1	Cytokine_Receptors
NPR3	4883	natriuretic peptide receptor 3	ANP-C|ANPR-C|ANPRC|C5orf23|GUCY2B|NPR-C|NPRC	5	Cytokine_Receptors
NR0B1	190	nuclear receptor subfamily 0 group B member 1	AHC|AHCH|AHX|DAX-1|DAX1|DSS|GTD|HHG|NROB1|SRXY2	X	Cytokine_Receptors
NR0B2	8431	nuclear receptor subfamily 0 group B member 2	SHP|SHP1	1	Cytokine_Receptors
NR1D1	9572	nuclear receptor subfamily 1 group D member 1	EAR1|REVERBA|REVERBalpha|THRA1|THRAL|ear-1|hRev	17	Cytokine_Receptors
NR1D2	9975	nuclear receptor subfamily 1 group D member 2	BD73|EAR-1R|REVERBB|REVERBbeta|RVR	3	Cytokine_Receptors
NR1H2	7376	nuclear receptor subfamily 1 group H member 2	LXR-b|LXRB|NER|NER-I|RIP15|UNR	19	Cytokine_Receptors
NR1H3	10062	nuclear receptor subfamily 1 group H member 3	LXR-a|LXRA|RLD-1	11	Cytokine_Receptors
NR1H4	9971	nuclear receptor subfamily 1 group H member 4	BAR|FXR|HRR-1|HRR1|PFIC5|RIP14	12	Cytokine_Receptors
NR1I2	8856	nuclear receptor subfamily 1 group I member 2	BXR|ONR1|PAR|PAR1|PAR2|PARq|PRR|PXR|SAR|SXR	3	Cytokine_Receptors
NR1I3	9970	nuclear receptor subfamily 1 group I member 3	CAR|CAR1|MB67	1	Cytokine_Receptors
NR2C1	7181	nuclear receptor subfamily 2 group C member 1	TR2	12	Cytokine_Receptors
NR2C2	7182	nuclear receptor subfamily 2 group C member 2	TAK1|TR4	3	Cytokine_Receptors
NR2E1	7101	nuclear receptor subfamily 2 group E member 1	TLL|TLX|XTLL	6	Cytokine_Receptors
NR2E3	10002	nuclear receptor subfamily 2 group E member 3	ESCS|PNR|RNR|RP37|rd7	15	Cytokine_Receptors
NR2F1	7025	nuclear receptor subfamily 2 group F member 1	BBOAS|BBSOAS|COUP-TFI|COUPTF1|EAR-3|EAR3|ERBAL3|SVP44|TCFCOUP1|TFCOUP1	5	Cytokine_Receptors
NR2F2	7026	nuclear receptor subfamily 2 group F member 2	ARP-1|ARP1|CHTD4|COUPTF2|COUPTFB|COUPTFII|NF-E3|SVP40|TFCOUP2	15	Cytokine_Receptors
NR2F6	2063	nuclear receptor subfamily 2 group F member 6	EAR-2|EAR2|ERBAL2	19	Cytokine_Receptors
NR3C1	2908	nuclear receptor subfamily 3 group C member 1	GCCR|GCR|GCRST|GR|GRL	5	Cytokine_Receptors
NR3C2	4306	nuclear receptor subfamily 3 group C member 2	MCR|MLR|MR|NR3C2VIT	4	Cytokine_Receptors
NR4A1	3164	nuclear receptor subfamily 4 group A member 1	GFRP1|HMR|N10|NAK-1|NGFIB|NP10|NUR77|TR3	12	Cytokine_Receptors
NR4A2	4929	nuclear receptor subfamily 4 group A member 2	HZF-3|NOT|NURR1|RNR1|TINUR	2	Cytokine_Receptors
NR4A3	8013	nuclear receptor subfamily 4 group A member 3	CHN|CSMF|MINOR|NOR1|TEC	9	Cytokine_Receptors
NR5A1	2516	nuclear receptor subfamily 5 group A member 1	AD4BP|ELP|FTZ1|FTZF1|POF7|SF-1|SF1|SPGF8|SRXX4|SRXY3|hSF-1	9	Cytokine_Receptors
NR5A2	2494	nuclear receptor subfamily 5 group A member 2	B1F|B1F2|CPF|FTF|FTZ-F1|FTZ-F1beta|LRH-1|LRH1|hB1F-2	1	Cytokine_Receptors
NR6A1	2649	nuclear receptor subfamily 6 group A member 1	CT150|GCNF|GCNF1|NR61|RTR|hGCNF|hRTR	9	Cytokine_Receptors
NRP1	8829	neuropilin 1	BDCA4|CD304|NP1|NRP|VEGF165R	10	Cytokine_Receptors
NRP2	8828	neuropilin 2	NP2|NPN2|PRO2714|VEGF165R2	2	Cytokine_Receptors
OGFR	11054	opioid growth factor receptor	-	20	Cytokine_Receptors
OPRD1	4985	opioid receptor delta 1	DOP|DOR|DOR1|OPRD	1	Cytokine_Receptors
OPRK1	4986	opioid receptor kappa 1	K-OR-1|KOP|KOR|KOR-1|KOR1|OPRK	8	Cytokine_Receptors
OPRL1	4987	opioid related nociceptin receptor 1	KOR-3|KOR3|NOCIR|NOP|NOPr|OOR|OPRL|ORL1	20	Cytokine_Receptors
OPRM1	4988	opioid receptor mu 1	LMOR|M-OR-1|MOP|MOR|MOR1|OPRM	6	Cytokine_Receptors
OSMR	9180	oncostatin M receptor	IL-31R-beta|IL-31RB|OSMRB|OSMRbeta|PLCA1	5	Cytokine_Receptors
OXTR	5021	oxytocin receptor	OT-R	3	Cytokine_Receptors
PGR	5241	progesterone receptor	NR3C3|PR	11	Cytokine_Receptors
PGRMC2	10424	progesterone receptor membrane component 2	DG6|PMBP	4	Cytokine_Receptors
PLAUR	5329	plasminogen activator, urokinase receptor	CD87|U-PAR|UPAR|URKR	19	Cytokine_Receptors
PLXNA1	5361	plexin A1	NOV|NOVP|PLEXIN-A1|PLXN1	3	Cytokine_Receptors
PLXNA2	5362	plexin A2	OCT|PLXN2	1	Cytokine_Receptors
PLXNA3	55558	plexin A3	6.3|HSSEXGENE|PLXN3|PLXN4|XAP-6	X	Cytokine_Receptors
PLXNA4	91584	plexin A4	FAYV2820|PLEXA4|PLXNA4A|PLXNA4B|PRO34003	7	Cytokine_Receptors
PLXNB1	5364	plexin B1	PLEXIN-B1|PLXN5|SEP	3	Cytokine_Receptors
PLXNB2	23654	plexin B2	MM1|Nbla00445|PLEXB2|dJ402G11.3	22	Cytokine_Receptors
PLXNB3	5365	plexin B3	PLEXB3|PLEXR|PLXN6	X	Cytokine_Receptors
PLXNC1	10154	plexin C1	CD232|PLXN-C1|VESPR	12	Cytokine_Receptors
PLXND1	23129	plexin D1	PLEXD1	3	Cytokine_Receptors
PPARA	5465	peroxisome proliferator activated receptor alpha	NR1C1|PPAR|PPARalpha|hPPAR	22	Cytokine_Receptors
PPARD	5467	peroxisome proliferator activated receptor delta	FAAR|NR1C2|NUC1|NUCI|NUCII|PPARB	6	Cytokine_Receptors
PPARG	5468	peroxisome proliferator activated receptor gamma	CIMT1|GLM1|NR1C3|PPARG1|PPARG2|PPARG5|PPARgamma	3	Cytokine_Receptors
PRLHR	2834	prolactin releasing hormone receptor	GPR10|GR3|PrRPR	10	Cytokine_Receptors
PRLR	5618	prolactin receptor	HPRL|MFAB|RI-PRLR|hPRLrI	5	Cytokine_Receptors
PTAFR	5724	platelet activating factor receptor	PAFR	1	Cytokine_Receptors
PTGDR	5729	prostaglandin D2 receptor	AS1|ASRT1|DP|DP1|PTGDR1	14	Cytokine_Receptors
PTGDS	5730	prostaglandin D2 synthase	L-PGDS|LPGDS|PDS|PGD2|PGDS|PGDS2	9	Cytokine_Receptors
PTGER1	5731	prostaglandin E receptor 1	EP1	19	Cytokine_Receptors
PTGER2	5732	prostaglandin E receptor 2	EP2	14	Cytokine_Receptors
PTGER3	5733	prostaglandin E receptor 3	EP3|EP3-I|EP3-II|EP3-III|EP3-IV|EP3-VI|EP3e|PGE2-R|lnc003875	1	Cytokine_Receptors
PTGER4	5734	prostaglandin E receptor 4	EP4|EP4R	5	Cytokine_Receptors
PTGFR	5737	prostaglandin F receptor	FP	1	Cytokine_Receptors
PTH1R	5745	parathyroid hormone 1 receptor	EKNS|PFE|PTHR|PTHR1	3	Cytokine_Receptors
PTH2R	5746	parathyroid hormone 2 receptor	PTHR2	2	Cytokine_Receptors
RARA	5914	retinoic acid receptor alpha	NR1B1|RAR	17	Cytokine_Receptors
RARB	5915	retinoic acid receptor beta	HAP|MCOPS12|NR1B2|RARbeta1|RRB2	3	Cytokine_Receptors
RARG	5916	retinoic acid receptor gamma	NR1B3|RARC	12	Cytokine_Receptors
ROBO1	6091	roundabout guidance receptor 1	DUTT1|SAX3	3	Cytokine_Receptors
ROBO2	6092	roundabout guidance receptor 2	SAX3	3	Cytokine_Receptors
ROBO3	64221	roundabout guidance receptor 3	HGPPS|HGPPS1|HGPS|RBIG1|RIG1	11	Cytokine_Receptors
RORA	6095	RAR related orphan receptor A	IDDECA|NR1F1|ROR1|ROR2|ROR3|RZR-ALPHA|RZRA	15	Cytokine_Receptors
RORB	6096	RAR related orphan receptor B	EIG15|NR1F2|ROR-BETA|RZR-BETA|RZRB|bA133M9.1	9	Cytokine_Receptors
RORC	6097	RAR related orphan receptor C	IMD42|NR1F3|RORG|RZR-GAMMA|RZRG|TOR	1	Cytokine_Receptors
RXFP1	59350	relaxin family peptide receptor 1	LGR7|RXFPR1	4	Cytokine_Receptors
RXFP2	122042	relaxin family peptide receptor 2	GPR106|GREAT|INSL3R|LGR8|LGR8.1|RXFPR2	13	Cytokine_Receptors
RXFP3	51289	relaxin family peptide receptor 3	GPCR135|RLN3R1|RXFPR3|SALPR	5	Cytokine_Receptors
RXRA	6256	retinoid X receptor alpha	NR2B1	9	Cytokine_Receptors
RXRB	6257	retinoid X receptor beta	DAUDI6|H-2RIIBP|NR2B2|RCoR-1	6	Cytokine_Receptors
RXRG	6258	retinoid X receptor gamma	NR2B3|RXRC	1	Cytokine_Receptors
S1PR1	1901	sphingosine-1-phosphate receptor 1	CD363|CHEDG1|D1S3362|ECGF1|EDG-1|EDG1|S1P1	1	Cytokine_Receptors
S1PR2	9294	sphingosine-1-phosphate receptor 2	AGR16|DFNB68|EDG-5|EDG5|Gpcr13|H218|LPB2|S1P2	19	Cytokine_Receptors
SCTR	6344	secretin receptor	SR	2	Cytokine_Receptors
SDC1	6382	syndecan 1	CD138|SDC|SYND1|syndecan	2	Cytokine_Receptors
SDC2	6383	syndecan 2	CD362|HSPG|HSPG1|SYND2	8	Cytokine_Receptors
SDC3	9672	syndecan 3	SDCN|SYND3	1	Cytokine_Receptors
SDC4	6385	syndecan 4	SYND4	20	Cytokine_Receptors
SORT1	6272	sortilin 1	Gp95|LDLCQ6|NT3|NTR3	1	Cytokine_Receptors
SSTR1	6751	somatostatin receptor 1	SRIF-2|SS-1-R|SS1-R|SS1R	14	Cytokine_Receptors
SSTR2	6752	somatostatin receptor 2	-	17	Cytokine_Receptors
SSTR5	6755	somatostatin receptor 5	SS-5-R	16	Cytokine_Receptors
ST2	6761	-	-	11	Cytokine_Receptors
TACR1	6869	tachykinin receptor 1	NK1R|NKIR|SPR|TAC1R	2	Cytokine_Receptors
TEK	7010	TEK receptor tyrosine kinase	CD202B|GLC3E|TIE-2|TIE2|VMCM|VMCM1	9	Cytokine_Receptors
TGFBR1	7046	transforming growth factor beta receptor 1	AAT5|ACVRLK4|ALK-5|ALK5|ESS1|LDS1|LDS1A|LDS2A|MSSE|SKR4|TBR-i|TBRI|TGFR-1|tbetaR-I	9	Cytokine_Receptors
TGFBR2	7048	transforming growth factor beta receptor 2	AAT3|FAA3|LDS1B|LDS2|LDS2B|MFS2|RIIC|TAAD2|TBR-ii|TBRII|TGFR-2|TGFbeta-RII	3	Cytokine_Receptors
TGFBR3	7049	transforming growth factor beta receptor 3	BGCAN|betaglycan	1	Cytokine_Receptors
THRA	7067	thyroid hormone receptor alpha	AR7|CHNG6|EAR7|ERB-T-1|ERBA|ERBA1|NR1A1|THRA1|THRA2|c-ERBA-1	17	Cytokine_Receptors
THRB	7068	thyroid hormone receptor beta	C-ERBA-2|C-ERBA-BETA|ERBA2|GRTH|NR1A2|PRTH|THR1|THRB1|THRB2	3	Cytokine_Receptors
TIE1	7075	tyrosine kinase with immunoglobulin like and EGF like domains 1	JTK14|TIE	1	Cytokine_Receptors
TNFRSF10A	8797	TNF receptor superfamily member 10a	APO2|CD261|DR4|TRAILR-1|TRAILR1	8	Cytokine_Receptors
TNFRSF10B	8795	TNF receptor superfamily member 10b	CD262|DR5|KILLER|KILLER/DR5|TRAIL-R2|TRAILR2|TRICK2|TRICK2A|TRICK2B|TRICKB|ZTNFR9	8	Cytokine_Receptors
TNFRSF10C	8794	TNF receptor superfamily member 10c	CD263|DCR1|DCR1-TNFR|LIT|TRAIL-R3|TRAILR3|TRID	8	Cytokine_Receptors
TNFRSF10D	8793	TNF receptor superfamily member 10d	CD264|DCR2|TRAIL-R4|TRAILR4|TRUNDD	8	Cytokine_Receptors
TNFRSF11A	8792	TNF receptor superfamily member 11a	CD265|FEO|LOH18CR1|ODFR|OFE|OPTB7|OSTS|PDB2|RANK|TRANCER	18	Cytokine_Receptors
TNFRSF12A	51330	TNF receptor superfamily member 12A	CD266|FN14|TWEAKR	16	Cytokine_Receptors
TNFRSF13B	23495	TNF receptor superfamily member 13B	CD267|CVID|CVID2|IGAD2|RYZN|TACI|TNFRSF14B	17	Cytokine_Receptors
TNFRSF13C	115650	TNF receptor superfamily member 13C	BAFF-R|BAFFR|BROMIX|CD268|CVID4|prolixin	22	Cytokine_Receptors
TNFRSF14	8764	TNF receptor superfamily member 14	ATAR|CD270|HVEA|HVEM|LIGHTR|TR2	1	Cytokine_Receptors
TNFRSF17	608	TNF receptor superfamily member 17	BCM|BCMA|CD269|TNFRSF13A	16	Cytokine_Receptors
TNFRSF18	8784	TNF receptor superfamily member 18	AITR|CD357|ENERGEN|GITR|GITR-D	1	Cytokine_Receptors
TNFRSF19	55504	TNF receptor superfamily member 19	TAJ|TAJ-alpha|TRADE|TROY	13	Cytokine_Receptors
TNFRSF1A	7132	TNF receptor superfamily member 1A	CD120a|FPF|TBP1|TNF-R|TNF-R-I|TNF-R55|TNFAR|TNFR1|TNFR55|TNFR60|p55|p55-R|p60	12	Cytokine_Receptors
TNFRSF1B	7133	TNF receptor superfamily member 1B	CD120b|TBPII|TNF-R-II|TNF-R75|TNFBR|TNFR1B|TNFR2|TNFR80|p75|p75TNFR	1	Cytokine_Receptors
TNFRSF21	27242	TNF receptor superfamily member 21	BM-018|CD358|DR6	6	Cytokine_Receptors
TNFRSF25	8718	TNF receptor superfamily member 25	APO-3|DDR3|DR3|GEF720|LARD|PLEKHG5|TNFRSF12|TR3|TRAMP|WSL-1|WSL-LR	1	Cytokine_Receptors
TNFRSF4	7293	TNF receptor superfamily member 4	ACT35|CD134|IMD16|OX40|TXGP1L	1	Cytokine_Receptors
TNFRSF6B	8771	TNF receptor superfamily member 6b	DCR3|DJ583P15.1.1|M68|M68E|TR6	20	Cytokine_Receptors
TNFRSF8	943	TNF receptor superfamily member 8	CD30|D1S166E|Ki-1	1	Cytokine_Receptors
TNFRSF9	3604	TNF receptor superfamily member 9	4-1BB|CD137|CDw137|ILA	1	Cytokine_Receptors
TRHR	7201	thyrotropin releasing hormone receptor	CHNG7|TRH-R	8	Cytokine_Receptors
TSHR	7253	thyroid stimulating hormone receptor	CHNG1|LGR3|hTSHR-I	14	Cytokine_Receptors
TUBB3	10381	tubulin beta 3 class III	CDCBM|CDCBM1|CFEOM3|CFEOM3A|FEOM3|TUBB4|beta-4	16	Cytokine_Receptors
VDR	7421	vitamin D receptor	NR1I1|PPP1R163	12	Cytokine_Receptors
VIPR1	7433	vasoactive intestinal peptide receptor 1	HVR1|II|PACAP-R-2|PACAP-R2|RDC1|V1RG|VAPC1|VIP-R-1|VIPR|VIRG|VPAC1|VPAC1R|VPCAP1R	3	Cytokine_Receptors
VIPR2	7434	vasoactive intestinal peptide receptor 2	C16DUPq36.3|DUP7q36.3|PACAP-R-3|PACAP-R3|VIP-R-2|VPAC2|VPAC2R|VPCAP2R	7	Cytokine_Receptors
XCR1	2829	X-C motif chemokine receptor 1	CCXCR1|GPR5	3	Cytokine_Receptors
IFNA10	3446	interferon alpha 10	IFN-alphaC	9	Interferons
IFNA13	3447	interferon alpha 13	-	9	Interferons
IFNA14	3448	interferon alpha 14	IFN-alphaH|LEIF2H	9	Interferons
IFNA16	3449	interferon alpha 16	IFN-alpha-16|IFN-alphaO	9	Interferons
IFNA17	3451	interferon alpha 17	IFN-alphaI|IFNA|INFA|LEIF2C1	9	Interferons
IFNA2	3440	interferon alpha 2	IFN-alpha-2|IFN-alphaA|IFNA|IFNA2B|leIF A	9	Interferons
IFNA21	3452	interferon alpha 21	IFN-alphaI|LeIF F|leIF-F	9	Interferons
IFNA4	3441	interferon alpha 4	IFN-alpha4a|INFA4	9	Interferons
IFNA5	3442	interferon alpha 5	IFN-alpha-5|IFN-alphaG|INA5|INFA5|leIF G	9	Interferons
IFNA6	3443	interferon alpha 6	IFN-alphaK	9	Interferons
IFNA7	3444	interferon alpha 7	IFN-alphaJ|IFNA-J	9	Interferons
IFNA8	3445	interferon alpha 8	IFN-alphaB	9	Interferons
IFNB1	3456	interferon beta 1	IFB|IFF|IFN-beta|IFNB	9	Interferons
IFNE	338376	interferon epsilon	IFN-E|IFNE1|IFNT1|INFE1|PRO655	9	Interferons
IFNG	3458	interferon gamma	IFG|IFI	12	Interferons
IFNK	56832	interferon kappa	IFNT1|INFE1	9	Interferons
IFNW1	3467	interferon omega 1	-	9	Interferons
IFNAR2	3455	interferon alpha and beta receptor subunit 2	IFN-R|IFN-alpha-REC|IFNABR|IFNARB|IMD45	21	Interferon_Receptor
IFNGR1	3459	interferon gamma receptor 1	CD119|IFNGR|IMD27A|IMD27B	6	Interferon_Receptor
IFNGR2	3460	interferon gamma receptor 2	AF-1|IFGR2|IFNGT1|IMD28	21	Interferon_Receptor
IL11	3589	interleukin 11	AGIF|IL-11	19	Interleukins
IL12A	3592	interleukin 12A	CLMF|IL-12A|NFSK|NKSF1|P35	3	Interleukins
IL12B	3593	interleukin 12B	CLMF|CLMF2|IL-12B|IMD28|IMD29|NKSF|NKSF2	5	Interleukins
IL13	3596	interleukin 13	IL-13|P600	5	Interleukins
IL15	3600	interleukin 15	IL-15	4	Interleukins
IL16	3603	interleukin 16	LCF|NIL16|PRIL16|prIL-16	15	Interleukins
IL17A	3605	interleukin 17A	CTLA-8|CTLA8|IL-17|IL-17A|IL17	6	Interleukins
IL17B	27190	interleukin 17B	IL-17B|IL-20|NIRF|ZCYTO7	5	Interleukins
IL17C	27189	interleukin 17C	CX2|IL-17C	16	Interleukins
IL17D	53342	interleukin 17D	IL-17D	13	Interleukins
IL17F	112744	interleukin 17F	CANDF6|IL-17F|ML-1|ML1	6	Interleukins
IL18	3606	interleukin 18	IGIF|IL-18|IL-1g|IL1F4	11	Interleukins
IL19	29949	interleukin 19	IL-10C|MDA1|NG.1|ZMDA1	1	Interleukins
IL1A	3552	interleukin 1 alpha	IL-1 alpha|IL-1A|IL1|IL1-ALPHA|IL1F1	2	Interleukins
IL1B	3553	interleukin 1 beta	IL-1|IL1-BETA|IL1F2|IL1beta	2	Interleukins
IL1F10	84639	interleukin 1 family member 10	FIL1-theta|FKSG75|IL-1HY2|IL-38|IL1-theta|IL1HY2	2	Interleukins
IL36RN	26525	interleukin 36 receptor antagonist	FIL1|FIL1(DELTA)|FIL1D|IL-36Ra|IL1F5|IL1HY1|IL1L1|IL1RP3|IL36RA|PSORP|PSORS14	2	Interleukins
IL36A	27179	interleukin 36 alpha	FIL1|FIL1(EPSILON)|FIL1E|IL-1F6|IL1(EPSILON)|IL1F6	2	Interleukins
IL37	27178	interleukin 37	FIL1|FIL1(ZETA)|FIL1Z|IL-1F7|IL-1H|IL-1H4|IL-1RP1|IL-37|IL1F7|IL1H4|IL1RP1	2	Interleukins
IL36B	27177	interleukin 36 beta	FIL1|FIL1-(ETA)|FIL1H|FILI-(ETA)|IL-1F8|IL-1H2|IL1-ETA|IL1F8|IL1H2	2	Interleukins
IL36G	56300	interleukin 36 gamma	IL-1F9|IL-1H1|IL-1RP2|IL1E|IL1F9|IL1H1|IL1RP2	2	Interleukins
IL1RN	3557	interleukin 1 receptor antagonist	DIRA|ICIL-1RA|IL-1RN|IL-1ra|IL-1ra3|IL1F3|IL1RA|IRAP|MVCD4	2	Interleukins
IL2	3558	interleukin 2	IL-2|TCGF|lymphokine	4	Interleukins
IL20	50604	interleukin 20	IL-20|IL10D|ZCYTO10	1	Interleukins
IL21	59067	interleukin 21	CVID11|IL-21|Za11	4	Interleukins
IL22	50616	interleukin 22	IL-21|IL-22|IL-D110|IL-TIF|ILTIF|TIFIL-23|TIFa|zcyto18	12	Interleukins
IL23A	51561	interleukin 23 subunit alpha	IL-23|IL-23A|IL23P19|P19|SGRF	12	Interleukins
IL24	11009	interleukin 24	C49A|FISP|IL10B|MDA7|MOB5|ST16	1	Interleukins
IL25	64806	interleukin 25	IL17E	14	Interleukins
IL26	55801	interleukin 26	AK155|IL-26	12	Interleukins
IL27	246778	interleukin 27	IL-27|IL-27A|IL27A|IL27p28|IL30|p28	16	Interleukins
IFNL2	282616	interferon lambda 2	IL-28A|IL28A	19	Interleukins
IFNL3	282617	interferon lambda 3	IFN-lambda-3|IFN-lambda-4|IL-28B|IL-28C|IL28B|IL28C	19	Interleukins
IFNL1	282618	interferon lambda 1	IL-29|IL29	19	Interleukins
IL3	3562	interleukin 3	IL-3|MCGF|MULTI-CSF	5	Interleukins
IL31	386653	interleukin 31	IL-31	12	Interleukins
IL32	9235	interleukin 32	IL-32alpha|IL-32beta|IL-32delta|IL-32gamma|NK4|TAIF|TAIFa|TAIFb|TAIFc|TAIFd	16	Interleukins
IL33	90865	interleukin 33	C9orf26|DVS27|IL1F11|NF-HEV|NFEHEV	9	Interleukins
IL34	146433	interleukin 34	C16orf77|IL-34	16	Interleukins
IL4	3565	interleukin 4	BCGF-1|BCGF1|BSF-1|BSF1|IL-4	5	Interleukins
IL5	3567	interleukin 5	EDF|IL-5|TRF	5	Interleukins
IL6	3569	interleukin 6	BSF-2|BSF2|CDF|HGF|HSF|IFN-beta-2|IFNB2|IL-6	7	Interleukins
IL6ST	3572	interleukin 6 signal transducer	CD130|CDW130|GP130|HIES4|IL-6RB|sGP130	5	Interleukins
IL7	3574	interleukin 7	IL-7	8	Interleukins
CXCL8	3576	C-X-C motif chemokine ligand 8	GCP-1|GCP1|IL8|LECT|LUCT|LYNAP|MDNCF|MONAP|NAF|NAP-1|NAP1|SCYB8	4	Interleukins
IL9	3578	interleukin 9	HP40|IL-9|P40	5	Interleukins
TXLNA	200081	taxilin alpha	IL14|TXLN	1	Interleukins
IL10RA	3587	interleukin 10 receptor subunit alpha	CD210|CD210a|CDW210A|HIL-10R|IL-10R1|IL10R	11	Interleukins_Receptor
IL10RB	3588	interleukin 10 receptor subunit beta	CDW210B|CRF2-4|CRFB4|D21S58|D21S66|IL-10R2	21	Interleukins_Receptor
IL11RA	3590	interleukin 11 receptor subunit alpha	CRSDA	9	Interleukins_Receptor
IL12RB1	3594	interleukin 12 receptor subunit beta 1	CD212|IL-12R-BETA1|IL12RB|IMD30	19	Interleukins_Receptor
IL12RB2	3595	interleukin 12 receptor subunit beta 2	-	1	Interleukins_Receptor
IL13RA1	3597	interleukin 13 receptor subunit alpha 1	CD213A1|CT19|IL-13Ra|NR4	X	Interleukins_Receptor
IL13RA2	3598	interleukin 13 receptor subunit alpha 2	CD213A2|CT19|IL-13R|IL13BP	X	Interleukins_Receptor
IL15RA	3601	interleukin 15 receptor subunit alpha	CD215	10	Interleukins_Receptor
IL2RB	3560	interleukin 2 receptor subunit beta	CD122|IL15RB|IMD63|P70-75	22	Interleukins_Receptor
IL17RA	23765	interleukin 17 receptor A	CANDF5|CD217|CDw217|IL-17RA|IL17R|IMD51|hIL-17R	22	Interleukins_Receptor
IL17RB	55540	interleukin 17 receptor B	CRL4|EVI27|IL17BR|IL17RH1	3	Interleukins_Receptor
IL17RC	84818	interleukin 17 receptor C	CANDF9|IL17-RL|IL17RL	3	Interleukins_Receptor
IL17RD	54756	interleukin 17 receptor D	HH18|IL-17RD|IL17RLM|SEF	3	Interleukins_Receptor
IL17RE	132014	interleukin 17 receptor E	-	3	Interleukins_Receptor
IL18R1	8809	interleukin 18 receptor 1	CD218a|CDw218a|IL-18R-alpha|IL-18Ralpha|IL-1Rrp|IL18RA|IL18Ralpha2|IL1RRP	2	Interleukins_Receptor
IL18RAP	8807	interleukin 18 receptor accessory protein	ACPL|CD218b|CDw218b|IL-18R-beta|IL-18RAcP|IL-18Rbeta|IL-1R-7|IL-1R7|IL-1RAcPL|IL18RB	2	Interleukins_Receptor
IL1R1	3554	interleukin 1 receptor type 1	CD121A|D2S1473|IL-1R-alpha|IL1R|IL1RA|P80	2	Interleukins_Receptor
IL1R2	7850	interleukin 1 receptor type 2	CD121b|CDw121b|IL-1R-2|IL-1RT-2|IL-1RT2|IL1R2c|IL1RB	2	Interleukins_Receptor
IL1RAP	3556	interleukin 1 receptor accessory protein	C3orf13|IL-1RAcP|IL1R3	3	Interleukins_Receptor
IL1RL1	9173	interleukin 1 receptor like 1	DER4|FIT-1|IL33R|ST2|ST2L|ST2V|T1	2	Interleukins_Receptor
IL1RL2	8808	interleukin 1 receptor like 2	IL-1Rrp2|IL-36R|IL1R-rp2|IL1RRP2	2	Interleukins_Receptor
IL20RA	53832	interleukin 20 receptor subunit alpha	CRF2-8|IL-20R-alpha|IL-20R1|IL-20RA	6	Interleukins_Receptor
IL20RB	53833	interleukin 20 receptor subunit beta	DIRS1|FNDC6|IL-20R2	3	Interleukins_Receptor
IL21R	50615	interleukin 21 receptor	CD360|IMD56|NILR	16	Interleukins_Receptor
IL22RA1	58985	interleukin 22 receptor subunit alpha 1	CRF2-9|IL22R|IL22R1	1	Interleukins_Receptor
IL22RA2	116379	interleukin 22 receptor subunit alpha 2	CRF2-10|CRF2-S1|CRF2X|IL-22BP|IL-22R-alpha-2|IL-22RA2|ZCYTOR16	6	Interleukins_Receptor
IL23R	149233	interleukin 23 receptor	-	1	Interleukins_Receptor
IL27RA	9466	interleukin 27 receptor subunit alpha	CRL1|IL-27RA|IL27R|TCCR|WSX1|zcytor1	19	Interleukins_Receptor
IFNLR1	163702	interferon lambda receptor 1	CRF2/12|IFNLR|IL-28R1|IL28RA|LICR2	1	Interleukins_Receptor
IL2RA	3559	interleukin 2 receptor subunit alpha	CD25|IDDM10|IL2R|IMD41|TCGFR|p55	10	Interleukins_Receptor
IL2RB	3560	interleukin 2 receptor subunit beta	CD122|IL15RB|IMD63|P70-75	22	Interleukins_Receptor
IL2RG	3561	interleukin 2 receptor subunit gamma	CD132|CIDX|IL-2RG|IMD4|P64|SCIDX|SCIDX1	X	Interleukins_Receptor
IL31RA	133396	interleukin 31 receptor A	CRL|CRL3|GLM-R|GLMR|GPL|IL-31RA|PLCA2|PRO21384|hGLM-R	5	Interleukins_Receptor
IL3RA	3563	interleukin 3 receptor subunit alpha	CD123|IL3R|IL3RAY|IL3RX|IL3RY|hIL-3Ra	X|Y	Interleukins_Receptor
IL4R	3566	interleukin 4 receptor	CD124|IL-4RA|IL4RA	16	Interleukins_Receptor
IL5RA	3568	interleukin 5 receptor subunit alpha	CD125|CDw125|HSIL5R3|IL5R	3	Interleukins_Receptor
IL6R	3570	interleukin 6 receptor	CD126|IL-6R-1|IL-6RA|IL6Q|IL6RA|IL6RQ|gp80	1	Interleukins_Receptor
IL7R	3575	interleukin 7 receptor	CD127|CDW127|IL-7R-alpha|IL7RA|ILRA	5	Interleukins_Receptor
CXCR1	3577	C-X-C motif chemokine receptor 1	C-C|C-C-CKR-1|CD128|CD181|CDw128a|CKR-1|CMKAR1|IL8R1|IL8RA|IL8RBA	2	Interleukins_Receptor
CXCR2	3579	C-X-C motif chemokine receptor 2	CD182|CDw128b|CMKAR2|IL8R2|IL8RA|IL8RB	2	Interleukins_Receptor
IL9R	3581	interleukin 9 receptor	CD129|IL-9R	X|Y	Interleukins_Receptor
ST2	6761	-	-	11	Interleukins_Receptor
HLA-A	3105	major histocompatibility complex, class I, A	HLAA	6	NaturalKiller_Cell_Cytotoxicity
HLA-B	3106	major histocompatibility complex, class I, B	AS|B-4901|HLAB	6	NaturalKiller_Cell_Cytotoxicity
HLA-C	3107	major histocompatibility complex, class I, C	D6S204|HLA-JY3|HLAC|HLC-C|MHC|PSORS1	6	NaturalKiller_Cell_Cytotoxicity
HLA-E	3133	major histocompatibility complex, class I, E	HLA-6.2|QA1	6	NaturalKiller_Cell_Cytotoxicity
HLA-G	3135	major histocompatibility complex, class I, G	MHC-G	6	NaturalKiller_Cell_Cytotoxicity
KIR3DL1	3811	killer cell immunoglobulin like receptor, three Ig domains and long cytoplasmic tail 1	CD158E1|KIR|KIR3DL1/S1|NKAT-3|NKAT3|NKB1|NKB1B	19	NaturalKiller_Cell_Cytotoxicity
KIR3DL2	3812	killer cell immunoglobulin like receptor, three Ig domains and long cytoplasmic tail 2	3DL2|CD158K|KIR-3DL2|NKAT-4|NKAT4|NKAT4B|p140	19	NaturalKiller_Cell_Cytotoxicity
KIR2DL1	3802	killer cell immunoglobulin like receptor, two Ig domains and long cytoplasmic tail 1	CD158A|KIR-K64|KIR221|KIR2DL3|NKAT|NKAT-1|NKAT1|p58.1	19	NaturalKiller_Cell_Cytotoxicity
KIR2DL2	3803	killer cell immunoglobulin like receptor, two Ig domains and long cytoplasmic tail 2	CD158B1|CD158b|NKAT-6|NKAT6|p58.2	19	NaturalKiller_Cell_Cytotoxicity
KIR2DL3	3804	killer cell immunoglobulin like receptor, two Ig domains and long cytoplasmic tail 3	CD158B2|CD158b|GL183|KIR-023GB|KIR-K7b|KIR-K7c|KIR2DL|KIR2DS5|KIRCL23|NKAT|NKAT2|NKAT2A|NKAT2B|p58	19	NaturalKiller_Cell_Cytotoxicity
KIR2DL4	3805	killer cell immunoglobulin like receptor, two Ig domains and long cytoplasmic tail 4	CD158D|G9P|KIR-103AS|KIR-2DL4|KIR103|KIR103AS	19	NaturalKiller_Cell_Cytotoxicity
KIR2DL5A	57292	killer cell immunoglobulin like receptor, two Ig domains and long cytoplasmic tail 5A	CD158F|KIR2DL5|KIR2DL5.1|KIR2DL5.3	19	NaturalKiller_Cell_Cytotoxicity
KLRC1	3821	killer cell lectin like receptor C1	CD159A|NKG2|NKG2A	12	NaturalKiller_Cell_Cytotoxicity
KLRC2	3822	killer cell lectin like receptor C2	CD159c|NKG2-C|NKG2C	12	NaturalKiller_Cell_Cytotoxicity
KLRC3	3823	killer cell lectin like receptor C3	NKG2-E|NKG2E	12	NaturalKiller_Cell_Cytotoxicity
KLRD1	3824	killer cell lectin like receptor D1	CD94	12	NaturalKiller_Cell_Cytotoxicity
[truncated: 485 more rows]

## Sheet: Supplementary table 4
Supplementary table 4 | Univariate Cox regression analysis of m5C/m6A regulators
gene	HR	z	pvalue	lower	upper
METTL3	0.832777	-1.67091	0.09474	0.671908	1.03216
METTL14	0.93063	-0.390361	0.696269	0.648647	1.3352
WTAP	1.04845	0.262204	0.793164	0.736113	1.49332
VIRMA	1.18563	1.20084	0.229814	0.89795	1.56547
RBM15	1.35908	1.82213	0.0684359	0.977058	1.89046
RBM15B	1.17239	1.02266	0.306471	0.864359	1.59018
CBLL1	1.05083	0.331606	0.740187	0.783895	1.40867
ZC3H13	1.00197	0.0170202	0.98642	0.799191	1.25619
FTO	0.885614	-0.901787	0.36717	0.680118	1.1532
YTHDF1	0.843563	-1.19087	0.233703	0.637559	1.11613
YTHDF2	0.809444	-1.07599	0.281934	0.550737	1.18968
YTHDF3	1.08465	0.54586	0.585162	0.810181	1.4521
HNRNPC	2.01186	3.3396	0.000839004	1.33481	3.03233
HNRNPA2B1	1.37842	2.07595	0.0378984	1.01809	1.86628
IGF2BP1	1.20363	4.71279	2.44347e-06	1.11434	1.30007
IGF2BP2	1.11884	2.08809	0.0367894	1.00691	1.24321
IGF2BP3	1.1484	3.12521	0.00177676	1.05295	1.25251
ELAVL1	1.44506	1.72341	0.0848151	0.950723	2.19642
LRPPRC	1.11184	0.827062	0.408202	0.864834	1.42939
TRDMT1	0.56593	-3.53228	0.000411989	0.412647	0.776154
NSUN2	1.1653	1.44586	0.148217	0.947059	1.43383
NSUN4	0.640873	-2.31716	0.0204952	0.439877	0.933714
NSUN5	1.07967	0.599307	0.548968	0.840266	1.38728
NSUN6	0.793228	-1.70171	0.08881	0.607475	1.03578
NSUN7	0.756087	-2.98198	0.00286386	0.62916	0.908621
DNMT1	1.04703	0.487779	0.625707	0.870474	1.25941
DNMT3A	1.02697	0.26635	0.78997	0.844349	1.24908
DNMT3B	1.08243	1.23212	0.217904	0.954289	1.22777
ALYREF	1.30925	2.38105	0.0172636	1.04881	1.63437
gene	HR	z	pvalue	lower	upper
METTL3	0.65769	-0.888023	0.374528	0.26084	1.65832
METTL14	0.610514	-0.893791	0.371434	0.206897	1.80151
WTAP	2.42992	0.948563	0.342843	0.38803	15.2166
VIRMA	2.45933	2.11951	0.0340477	1.07008	5.65218
RBM15	1.50621	0.769663	0.4415	0.530758	4.27439
RBM15B	0.760756	-0.360306	0.718618	0.171891	3.36696
CBLL1	2.27446	1.90583	0.0566716	0.976931	5.29534
ZC3H13	0.506261	-0.767343	0.442878	0.0889776	2.8805
FTO	0.427954	-1.76616	0.0773689	0.166858	1.09761
YTHDF1	1.00342	0.00622121	0.995036	0.342604	2.9388
YTHDF2	0.472712	-1.16745	0.24303	0.134368	1.66302
YTHDF3	1.41093	1.07846	0.280829	0.754743	2.6376
HNRNPC	0.504423	-0.56994	0.568718	0.0479444	5.30704
HNRNPA2B1	3.3368	1.72271	0.0849411	0.847083	13.1442
IGF2BP1	1.26701	0.517714	0.604658	0.517221	3.10372
IGF2BP2	2.41479	4.80811	1.52365e-06	1.68579	3.45903
IGF2BP3	0.613532	-0.328863	0.742259	0.0333725	11.2794
ELAVL1	3.39344	1.73456	0.0828196	0.853183	13.497
LRPPRC	1.34216	0.75781	0.448565	0.626986	2.87309
TRDMT1	1.02111	0.0552215	0.955962	0.486456	2.1434
NSUN2	4.81204	4.07571	4.5874e-05	2.2605	10.2436
NSUN4	0.282834	-1.6749	0.0939533	0.0645232	1.23979
NSUN5	1.03008	0.0619491	0.950603	0.403334	2.63073
NSUN6	0.852933	-0.314062	0.753474	0.316066	2.30172
NSUN7	1.60763	0.455086	0.649048	0.208059	12.4218
DNMT1	2.4605	2.04948	0.040415	1.04011	5.82059
DNMT3A	2.05947	1.72447	0.084623	0.906053	4.68119
DNMT3B	1.33874	0.871841	0.383295	0.69482	2.57942
ALYREF	2.57917	3.45262	0.000555162	1.50624	4.41638

## Sheet: Supplementary table 5
Supplementary table 5 | KEGG enrichment analysis
ID	Description	GeneRatio	BgRatio	pvalue	p.adjust	qvalue	geneID	Count
hsa04080	Neuroactive ligand-receptor interaction	51/312	353/8114	6.52019e-17	1.68221e-14	1.52367e-14	4923/797/796/5646/6863/90226/623/1141/2914/55879/2555/1081/2797/2587/2891/2831/5645/3358/55584/2147/2834/6866/10886/2556/4544/8484/399968/2695/5644/4922/2641/5617/6870/84539/113091/134864/3375/11255/1443/551/4852/9248/2554/2689/5737/6344/2903/186/122042/114131/2560	51
hsa04950	Maturity onset diabetes of the young	8/312	26/8114	3.72433e-06	0.000480439	0.000435159	4760/50674/222546/3630/4821/3375/6514/5078	8
hsa05033	Nicotine addiction	9/312	40/8114	1.56152e-05	0.0013429	0.00121634	1141/55879/2555/2891/2556/140679/2554/2903/2560	9
hsa04972	Pancreatic secretion	13/312	102/8114	0.000133906	0.00863691	0.00782291	5646/111/1358/9635/5645/5644/5319/8399/108/1361/6344/84647/276	13
hsa04727	GABAergic synapse	11/312	89/8114	0.000570609	0.0294434	0.0266685	2786/111/55879/10991/2555/2556/140679/2572/2554/108/2560	11
hsa00980	Metabolism of xenobiotics by cytochrome P450	10/312	78/8114	0.000754835	0.0324579	0.0293988	54576/10720/1543/873/2052/218/125/124/126/221357	10
hsa00350	Tyrosine metabolism	6/312	36/8114	0.00226167	0.078854	0.0714222	7054/1644/218/125/124/126	6
hsa05032	Morphine addiction	10/312	91/8114	0.00248368	0.078854	0.0714222	2786/111/55879/2555/3760/2556/140679/2554/108/2560	10
hsa00790	Folate biosynthesis	5/312	26/8114	0.00275072	0.078854	0.0714222	7054/121278/248/873/249	5
hsa04913	Ovarian steroidogenesis	7/312	51/8114	0.00313944	0.0809975	0.0733637	111/1081/1543/3283/3630/108/255189	7
hsa04750	Inflammatory mediator regulation of TRP channels	10/312	98/8114	0.00427492	0.0931647	0.0843842	810/51806/623/162514/111/8989/3358/79054/108/255189	10
hsa00830	Retinol metabolism	8/312	68/8114	0.00433324	0.0931647	0.0843842	6121/54576/10720/1543/8630/125/124/126	8
hsa04610	Complement and coagulation cascades	9/312	85/8114	0.00516824	0.0972225	0.0880596	623/2155/5104/2147/2243/3053/722/1361/2160	9
hsa04270	Vascular smooth muscle contraction	12/312	134/8114	0.00534607	0.0972225	0.0880596	797/810/796/51806/111/4879/551/5319/8399/108/255189/84647	12
hsa04975	Fat digestion and absorption	6/312	43/8114	0.00565247	0.0972225	0.0880596	29881/346606/5319/8399/84647/8513	6
hsa04915	Estrogen signaling pathway	12/312	138/8114	0.00674262	0.105973	0.0959851	810/51806/111/3861/125115/3760/54474/3885/8688/8687/108/342574	12
hsa04976	Bile secretion	9/312	89/8114	0.0069827	0.105973	0.0959851	111/54576/10720/2052/6555/57835/108/6344/361	9
hsa00590	Arachidonic acid metabolism	7/312	61/8114	0.0085381	0.122379	0.110846	4051/8529/873/5319/8399/255189/84647	7
hsa04970	Salivary secretion	9/312	93/8114	0.00924959	0.1256	0.113762	810/51806/111/4025/5542/1473/108/1755/276	9
hsa04614	Renin-angiotensin system	4/312	23/8114	0.0106449	0.130537	0.118234	3816/3817/59272/186	4
hsa05030	Cocaine addiction	6/312	49/8114	0.0107019	0.130537	0.118234	8851/111/7054/2891/1644/2903	6
hsa04114	Oocyte meiosis	11/312	131/8114	0.0119288	0.130537	0.118234	5347/9700/9088/810/51806/10734/111/27127/387778/3630/108	11
hsa04713	Circadian entrainment	9/312	97/8114	0.012034	0.130537	0.118234	810/51806/2786/111/2891/3760/4544/108/2903	9
hsa04724	Glutamatergic synapse	10/312	114/8114	0.012143	0.130537	0.118234	2786/2914/111/10991/6511/2891/3760/108/255189/2903	10
hsa00592	alpha-Linolenic acid metabolism	4/312	25/8114	0.0143196	0.147778	0.13385	5319/8399/255189/84647	4
hsa05031	Amphetamine addiction	7/312	69/8114	0.0162916	0.161663	0.146427	810/51806/111/7054/2891/1644/2903	7
hsa00982	Drug metabolism - cytochrome P450	7/312	72/8114	0.0201907	0.192933	0.17475	54576/10720/218/125/124/126/221357	7
hsa04550	Signaling pathways regulating pluripotency of stem cells	11/312	143/8114	0.0216926	0.199882	0.181043	83729/3198/7476/3211/51384/1852/80712/7547/7044/3231/9421	11
hsa00591	Linoleic acid metabolism	4/312	29/8114	0.0238519	0.2122	0.192201	5319/8399/255189/84647	4
hsa04723	Retrograde endocannabinoid signaling	11/312	148/8114	0.0271455	0.233452	0.211449	2786/111/55879/2555/2891/3760/2556/140679/2554/108/2560	11
hsa04728	Dopaminergic synapse	10/312	132/8114	0.0305662	0.250093	0.226522	810/51806/2786/50632/111/7054/2891/1644/3760/2903	10
hsa05150	Staphylococcus aureus infection	8/312	96/8114	0.0310192	0.250093	0.226522	3861/125115/54474/3885/8688/1670/8687/342574	8
hsa05207	Chemical carcinogenesis - receptor activation	14/312	212/8114	0.0338757	0.264847	0.239886	993/1141/10683/111/2250/55584/2249/54576/10720/1543/2052/108/6258/221357	14
hsa04974	Protein digestion and absorption	8/312	103/8114	0.0443164	0.336283	0.30459	5646/1280/1294/1358/5645/5644/59272/1361	8
hsa04911	Insulin secretion	7/312	86/8114	0.0469995	0.346454	0.313801	111/9699/2695/2641/3630/6514/108	7
hsa05204	Chemical carcinogenesis - DNA adducts	6/312	69/8114	0.0487509	0.349382	0.316453	54576/10720/1543/873/2052/221357	6
hsa05226	Gastric cancer	10/312	149/8114	0.0609779	0.418451	0.379013	7015/7476/51384/2250/2249/9965/26291/1045/6258/83998	10
hsa04923	Regulation of lipolysis in adipocytes	5/312	56/8114	0.0631069	0.418451	0.379013	111/1081/3630/4852/108	5
hsa04014	Ras signaling pathway	14/312	232/8114	0.0632543	0.418451	0.379013	810/51806/2786/2250/2249/9965/26291/3630/5319/8399/5923/255189/84647/2903	14
hsa04912	GnRH signaling pathway	7/312	93/8114	0.0663244	0.420088	0.380496	810/51806/111/1081/2797/108/255189	7
hsa03320	PPAR signaling pathway	6/312	75/8114	0.0678992	0.420088	0.380496	336/345/5105/9370/6258/3158	6
hsa05202	Transcriptional misregulation in cancer	12/312	193/8114	0.0683865	0.420088	0.380496	8091/4613/3205/54738/6756/51384/30012/3207/1670/1991/7704/6258	12
hsa04971	Gastric acid secretion	6/312	76/8114	0.0714612	0.428767	0.388357	810/51806/111/3776/54207/108	6
hsa04726	Serotonergic synapse	8/312	115/8114	0.0748775	0.439054	0.397675	2786/111/121278/1644/3358/3760/255189/2560	8
hsa04020	Calcium signaling pathway	14/312	240/8114	0.0787429	0.451459	0.408911	4923/810/51806/623/5979/2250/3358/2249/9965/6870/26291/108/5737/2903	14
hsa04940	Type I diabetes mellitus	4/312	43/8114	0.0819825	0.459815	0.416479	3552/5798/3630/2572	4
hsa00140	Steroid hormone biosynthesis	5/312	61/8114	0.0844626	0.463646	0.419948	54576/10720/1543/3283/8630	5

## Sheet: Supplementary table 6
Supplementary table 6 | GO enrichment analysis
ONTOLOGY	ID	Description	GeneRatio	BgRatio	pvalue	p.adjust	qvalue	geneID	Count
BP	GO:0007389	pattern specification process	49/733	436/18723	3.20926e-11	1.80392e-07	1.53504e-07	XRCC2/DLX2/FOXD1/HOXD13/HOXD11/LHX1/SEMA3A/LHX2/HOXA9/GBX2/IRX4/TBR1/DLL3/OTX2/HES2/RIPPLY3/RAX/RIPPLY2/HOXD12/HOXD8/NKX2-5/ASCL1/HOXD10/CER1/HOXB9/SP8/WNT7A/BMP7/DLX1/FOXG1/HOXB1/HAND2/NEUROD1/SIX3/ZIC1/ZIC3/PAX2/TBX20/HOXA11/CDX2/NKX2-2/DBX1/FOLR1/ZBTB16/HHIP/IRX1/HAND1/NOTO/SOX1	49
BP	GO:0000280	nuclear division	47/733	439/18723	4.23601e-10	1.19053e-06	1.01308e-06	SPAG5/MKI67/CDCA5/CENPE/TPX2/KIF18B/KIF11/PLK1/ESPL1/CENPF/KIF14/KIF4A/EME1/NCAPH/PRC1/BUB1B/ANLN/PKMYT1/CDT1/KIFC1/NCAPG/AURKB/KIF23/TOP2A/MYBL2/CDCA2/NDC80/TDRD12/ASPM/KIF2C/UBE2C/TEX19/STAG3/IL1A/PRDM9/MAEL/SMC1B/BMP7/STRA8/TEX15/PRAP1/MEI4/EREG/HOXA13/DMRTC2/INS/SHCBP1L	47
BP	GO:0019730	antimicrobial humoral response	22/733	122/18723	1.88119e-09	3.52472e-06	2.99934e-06	PRSS3/PI3/TF/S100A7/PRSS2/F2/FGA/IL17A/IL36RN/KRT6A/PF4V1/KLK5/DEFA5/SFTPD/PLA2G1B/ELANE/REG1A/SLPI/DMBT1/SPINK5/PGC/WFDC5	22
BP	GO:0003002	regionalization	38/733	331/18723	3.01515e-09	4.23704e-06	3.60548e-06	XRCC2/DLX2/FOXD1/HOXD13/HOXD11/LHX1/SEMA3A/LHX2/HOXA9/GBX2/TBR1/DLL3/OTX2/HES2/RIPPLY2/HOXD8/ASCL1/HOXD10/CER1/HOXB9/SP8/WNT7A/DLX1/FOXG1/HOXB1/NEUROD1/SIX3/PAX2/TBX20/HOXA11/CDX2/NKX2-2/DBX1/ZBTB16/HHIP/IRX1/NOTO/SOX1	38
BP	GO:0048285	organelle fission	48/733	488/18723	4.59976e-09	5.17105e-06	4.40027e-06	SPAG5/MKI67/CDCA5/CENPE/TPX2/KIF18B/KIF11/PLK1/ESPL1/CENPF/KIF14/KIF4A/EME1/NCAPH/PRC1/BUB1B/ANLN/PKMYT1/CDT1/KIFC1/NCAPG/AURKB/KIF23/TOP2A/MYBL2/CDCA2/NDC80/TDRD12/ASPM/KIF2C/UBE2C/TEX19/STAG3/IL1A/PRDM9/MAEL/SMC1B/BMP7/STRA8/TEX15/PRAP1/MEI4/EREG/HOXA13/DMRTC2/INS/SHCBP1L/LRRK2	48
BP	GO:0140014	mitotic nuclear division	34/733	287/18723	9.29039e-09	8.70355e-06	7.40624e-06	SPAG5/MKI67/CDCA5/CENPE/TPX2/KIF18B/KIF11/PLK1/ESPL1/CENPF/KIF14/KIF4A/NCAPH/PRC1/BUB1B/ANLN/PKMYT1/CDT1/KIFC1/NCAPG/AURKB/KIF23/MYBL2/CDCA2/NDC80/KIF2C/UBE2C/IL1A/SMC1B/BMP7/PRAP1/EREG/HOXA13/INS	34
BP	GO:0021953	central nervous system neuron differentiation	24/733	162/18723	2.01524e-08	1.61823e-05	1.37703e-05	DLX2/LHX1/SEMA3A/GBX2/TBR1/CHRNB2/ELAVL4/PHOX2A/POU4F1/ASCL1/HOXD10/MDGA2/WNT7A/DLX1/FOXG1/GBX1/OTP/LHX8/TBX20/NKX2-2/DBX1/NPY/GABRB1/SOX1	24
BP	GO:0003407	neural retina development	15/733	70/18723	6.55044e-08	4.60251e-05	3.91648e-05	CALB1/DLX2/DSCAM/LHX1/RPE65/ATOH7/DLX1/NEUROD1/PTF1A/SIX3/NEUROD4/POU4F2/MEGF11/RS1/HCN1	15
BP	GO:0048663	neuron fate commitment	14/733	62/18723	8.9229e-08	4.7205e-05	4.01689e-05	DLX2/TBR1/POU4F1/FEV/ASCL1/HOXD10/DLX1/FOXG1/PTF1A/GBX1/TLX3/NKX2-2/DBX1/SOX1	14
BP	GO:0048562	embryonic organ morphogenesis	32/733	285/18723	9.01581e-08	4.7205e-05	4.01689e-05	DLX2/HOXA1/LHX1/MYCN/HOXA9/COL2A1/GBX2/FBN2/HMX2/NKX2-5/HOXD10/TH/ALX1/HOXB9/BMP7/FOXG1/HOXB1/HAND2/NEUROD1/WNT16/DLX6/CHRNA9/SIX3/ZIC1/ZIC3/PAX2/TBX20/HOXA11/POU3F4/FOLR1/HAND1/NOTO	32
BP	GO:0035881	amacrine cell differentiation	6/733	8/18723	9.23778e-08	4.7205e-05	4.01689e-05	DLX2/DLX1/NEUROD1/PTF1A/NEUROD4/POU4F2	6
BP	GO:0009953	dorsal/ventral pattern formation	16/733	84/18723	1.37573e-07	6.44416e-05	5.48362e-05	HOXD11/LHX1/LHX2/ASCL1/CER1/SP8/WNT7A/FOXG1/SIX3/TBX20/HOXA11/NKX2-2/DBX1/HHIP/NOTO/SOX1	16
BP	GO:0015837	amine transport	17/733	99/18723	2.71194e-07	0.00011726	9.97817e-05	NTSR1/RAB3B/SV2A/RHCG/SYT1/CHRNB2/SLC38A3/TH/DDC/CHGA/SYT5/SYT4/SYT13/HRH3/AVP/ACE2/AGTR2	17
BP	GO:0019731	antibacterial humoral response	13/733	60/18723	4.305e-07	0.000172846	0.000147082	PI3/TF/FGA/KLK5/DEFA5/SFTPD/PLA2G1B/ELANE/SLPI/DMBT1/SPINK5/PGC/WFDC5	13
BP	GO:0043010	camera-type eye development	33/733	322/18723	4.82242e-07	0.000180712	0.000153776	CALB1/DLX2/DSCAM/FOXE3/LHX1/LHX2/CRYBA2/FBN2/RAX/RPE65/ATOH7/TH/WNT7A/BMP7/DLX1/VAX1/GNAT1/RET/NEUROD1/WNT16/PTF1A/SIX3/FOXL2/MTNR1B/PAX2/CYP1A1/NEUROD4/POU4F2/SLC4A5/MEGF11/RS1/HCN1/SOX1	33
BP	GO:0098813	nuclear chromosome segregation	30/733	281/18723	6.73701e-07	0.000221245	0.000188267	SPAG5/CDCA5/CENPE/KIF18B/PLK1/ESPL1/CENPF/KIF14/KIF4A/EME1/NCAPH/PRC1/BUB1B/CDT1/KIFC1/NCAPG/KNL1/AURKB/KIF23/TOP2A/NDC80/KIF2C/UBE2C/STAG3/PRDM9/MAEL/SMC1B/TEX15/PRAP1/MEI4	30
BP	GO:0000070	mitotic sister chromatid segregation	22/733	168/18723	7.00888e-07	0.000221245	0.000188267	SPAG5/CDCA5/CENPE/KIF18B/PLK1/ESPL1/CENPF/KIF14/KIF4A/NCAPH/PRC1/BUB1B/CDT1/KIFC1/NCAPG/AURKB/KIF23/NDC80/KIF2C/UBE2C/SMC1B/PRAP1	22
BP	GO:0010951	negative regulation of endopeptidase activity	28/733	252/18723	7.08488e-07	0.000221245	0.000188267	CD109/COL7A1/LCN1/PI3/A2ML1/SERPINB4/SERPINA5/SERPINB5/SERPINA11/ANXA8/SERPINB7/SERPINB3/VIL1/SERPINB13/WFDC8/PAX2/CARD18/SERPINB12/MAGEA3/AVP/SERPIND1/CST5/SLPI/SPINK5/SPINK14/WFDC5/SPINK7/SERPINA7	28
BP	GO:0007059	chromosome segregation	34/733	346/18723	8.59097e-07	0.000254157	0.000216273	SPAG5/MKI67/CDCA5/CENPE/KIF18B/PLK1/ESPL1/CENPF/KIF14/KIF4A/EME1/NCAPH/PRC1/BUB1B/CDT1/KIFC1/NCAPG/KNL1/SKA1/AURKB/KIF23/TOP2A/HJURP/CDCA2/NDC80/KIF2C/UBE2C/STAG3/PRDM9/MAEL/SMC1B/TEX15/PRAP1/MEI4	34
BP	GO:0030900	forebrain development	36/733	379/18723	9.25439e-07	0.000260095	0.000221326	KIF14/CDK5R1/ASPM/DLX2/LHX1/SEMA3A/LHX2/GBX2/TBR1/CHRNB2/CDK5R2/OTX2/ELAVL4/CDH2/RAX/POU4F1/IGF2BP1/CNTNAP2/ASCL1/TH/WNT7A/NEFL/DLX1/FOXG1/NEUROD1/SIX3/OTP/NEUROG3/SLC32A1/LHX8/LMX1A/KCNC2/HSD3B1/NPY/LRRK2/SOX1	36
BP	GO:0048880	sensory system development	36/733	381/18723	1.04822e-06	0.000280574	0.000238753	CALB1/DLX2/DSCAM/FOXE3/LHX1/SEMA3A/LHX2/CRYBA2/FBN2/RAX/POU4F1/RPE65/ATOH7/TH/WNT7A/BMP7/DLX1/VAX1/GNAT1/RET/NEUROD1/WNT16/PTF1A/SIX3/FOXL2/MTNR1B/PAX2/CYP1A1/NEUROD4/POU4F2/OLFM3/SLC4A5/MEGF11/RS1/HCN1/SOX1	36
BP	GO:0060041	retina development in camera-type eye	20/733	147/18723	1.21407e-06	0.000310196	0.000263959	CALB1/DLX2/DSCAM/LHX1/LHX2/RPE65/ATOH7/DLX1/GNAT1/RET/NEUROD1/PTF1A/SIX3/PAX2/NEUROD4/POU4F2/SLC4A5/MEGF11/RS1/HCN1	20
BP	GO:0000819	sister chromatid segregation	24/733	202/18723	1.32953e-06	0.000324925	0.000276493	SPAG5/CDCA5/CENPE/KIF18B/PLK1/ESPL1/CENPF/KIF14/KIF4A/NCAPH/PRC1/BUB1B/CDT1/KIFC1/NCAPG/AURKB/KIF23/TOP2A/NDC80/KIF2C/UBE2C/STAG3/SMC1B/PRAP1	24
BP	GO:0010466	negative regulation of peptidase activity	28/733	262/18723	1.54768e-06	0.000362478	0.000308449	CD109/COL7A1/LCN1/PI3/A2ML1/SERPINB4/SERPINA5/SERPINB5/SERPINA11/ANXA8/SERPINB7/SERPINB3/VIL1/SERPINB13/WFDC8/PAX2/CARD18/SERPINB12/MAGEA3/AVP/SERPIND1/CST5/SLPI/SPINK5/SPINK14/WFDC5/SPINK7/SERPINA7	28
BP	GO:0009954	proximal/distal pattern formation	9/733	32/18723	2.56571e-06	0.000576874	0.000490888	DLX2/HOXA9/HOXD10/HOXB9/SP8/DLX1/SIX3/HOXA11/IRX1	9
BP	GO:0001708	cell fate specification	15/733	92/18723	2.67328e-06	0.000577942	0.000491796	TBR1/TBX10/POU4F1/FEV/EYA2/ASCL1/HOXD10/TLX3/HOXA13/PAX2/TBX20/HOXA11/NKX2-2/DBX1/SOX1	15
BP	GO:0090596	sensory organ morphogenesis	27/733	256/18723	3.05052e-06	0.000635072	0.000540411	CALB1/DSCAM/FOXE3/HOXA1/LHX1/COL2A1/GBX2/FBN2/RPE65/HMX2/TH/BMP7/FOXG1/GNAT1/WNT16/PTF1A/DLX6/CHRNA9/SIX3/ZIC1/PAX2/POU3F4/OLFM3/MEGF11/RS1/HCN1/SOX1	27
BP	GO:0045861	negative regulation of proteolysis	33/733	351/18723	3.27493e-06	0.000655105	0.000557457	CD109/COL7A1/LCN1/PI3/TM4SF20/A2ML1/SERPINB4/SERPINA5/SERPINB5/F2/SERPINA11/ANXA8/SERPINB7/SERPINB3/VIL1/SERPINB13/WFDC8/PAX2/CARD18/SERPINB12/INS/MAGEA3/AVP/SERPIND1/CST5/SLPI/LRRK2/CPB2/SPINK5/SPINK14/WFDC5/SPINK7/SERPINA7	33
BP	GO:0046942	carboxylic acid transport	28/733	273/18723	3.4694e-06	0.000655105	0.000557457	NTSR1/SLC7A5/SV2A/SLC25A21/SLC38A3/SLC13A5/SLC5A12/SLC1A6/SLC6A17/SLC32A1/SLC17A4/SLC6A15/CYP4F2/HRH3/AVP/FOLR1/PLA2G1B/PLA2G10/SLC10A2/SLC26A9/SLC16A12/ACE2/CASR/PLA2G4F/CYP4A11/PLA2G12B/AGTR2/SLCO1B7	28
BP	GO:0021872	forebrain generation of neurons	11/733	51/18723	3.49638e-06	0.000655105	0.000557457	ASPM/DLX2/SEMA3A/GBX2/TBR1/ASCL1/DLX1/FOXG1/OTP/LHX8/SOX1	11
BP	GO:0021879	forebrain neuron differentiation	10/733	42/18723	3.75416e-06	0.000680713	0.000579249	DLX2/SEMA3A/GBX2/TBR1/ASCL1/DLX1/FOXG1/OTP/LHX8/SOX1	10
BP	GO:0001654	eye development	34/733	371/18723	4.09487e-06	0.00071929	0.000612076	CALB1/DLX2/DSCAM/FOXE3/LHX1/LHX2/CRYBA2/FBN2/RAX/RPE65/ATOH7/TH/WNT7A/BMP7/DLX1/VAX1/GNAT1/RET/NEUROD1/WNT16/PTF1A/SIX3/FOXL2/MTNR1B/PAX2/CYP1A1/NEUROD4/POU4F2/OLFM3/SLC4A5/MEGF11/RS1/HCN1/SOX1	34
BP	GO:0150063	visual system development	34/733	375/18723	5.17193e-06	0.000880953	0.000749642	CALB1/DLX2/DSCAM/FOXE3/LHX1/LHX2/CRYBA2/FBN2/RAX/RPE65/ATOH7/TH/WNT7A/BMP7/DLX1/VAX1/GNAT1/RET/NEUROD1/WNT16/PTF1A/SIX3/FOXL2/MTNR1B/PAX2/CYP1A1/NEUROD4/POU4F2/OLFM3/SLC4A5/MEGF11/RS1/HCN1/SOX1	34
BP	GO:0007088	regulation of mitotic nuclear division	16/733	110/18723	5.83182e-06	0.000947149	0.000805971	MKI67/PLK1/ESPL1/CENPF/BUB1B/PKMYT1/CDT1/AURKB/CDCA2/NDC80/IL1A/BMP7/PRAP1/EREG/HOXA13/INS	16
BP	GO:0021517	ventral spinal cord development	10/733	44/18723	5.89757e-06	0.000947149	0.000805971	LHX1/PHOX2A/ASCL1/HOXD10/MDGA2/GBX1/TBX20/NKX2-2/DBX1/SOX1	10
BP	GO:0035107	appendage morphogenesis	18/733	138/18723	7.50741e-06	0.00114052	0.000970517	HOXD13/MYCN/HOXA9/COL2A1/FBN2/HOXD12/HOXD10/SP8/WNT7A/BMP7/HAND2/DLX6/EVX2/FGF4/SP9/HOXA13/HOXA11/ZBTB16	18
BP	GO:0035108	limb morphogenesis	18/733	138/18723	7.50741e-06	0.00114052	0.000970517	HOXD13/MYCN/HOXA9/COL2A1/FBN2/HOXD12/HOXD10/SP8/WNT7A/BMP7/HAND2/DLX6/EVX2/FGF4/SP9/HOXA13/HOXA11/ZBTB16	18
BP	GO:0051783	regulation of nuclear division	18/733	139/18723	8.31494e-06	0.00122995	0.00104662	MKI67/PLK1/ESPL1/CENPF/BUB1B/PKMYT1/CDT1/AURKB/CDCA2/NDC80/IL1A/PRDM9/BMP7/STRA8/PRAP1/EREG/HOXA13/INS	18
BP	GO:0015849	organic acid transport	29/733	303/18723	9.07515e-06	0.00129309	0.00110035	NTSR1/SPX/SLC7A5/SV2A/SLC25A21/SLC38A3/SLC13A5/SLC5A12/SLC1A6/SLC38A8/SLC6A17/SLC32A1/SLC6A15/CYP4F2/HRH3/AVP/FOLR1/PLA2G1B/PLA2G10/SLC10A2/SLC26A9/ACE2/PLA2G4F/CYP4A11/OCA2/PLA2G12B/SLC6A18/AGTR2/SLCO1B7	29
BP	GO:0045664	regulation of neuron differentiation	22/733	196/18723	9.20187e-06	0.00129309	0.00110035	CDK5R1/DNMT3B/LIN28A/ASPM/DLX2/MYCN/NKX2-5/ASCL1/BMP7/DLX1/FOXG1/RET/NEUROD1/TLX3/SIX3/NEUROG3/PCP4/LMX1A/POU4F2/NKX2-2/MMD2/LRRK2	22
BP	GO:0002775	antimicrobial peptide production	5/733	9/18723	1.00266e-05	0.00136683	0.00116309	IL17A/KLK5/ELANE/SPINK5/PGC	5
BP	GO:0007411	axon guidance	24/733	227/18723	1.024e-05	0.00136683	0.00116309	CDK5R1/DSCAM/FOXD1/LHX1/SEMA3A/LHX2/GBX2/TBR1/DPYSL5/TMEFF1/OTX2/BMP7/L1CAM/TUBB2B/FOXG1/VAX1/UNC5D/RET/GBX1/EVX1/LRTM2/LMX1A/POU4F2/PLA2G10	24
BP	GO:0021543	pallium development	20/733	169/18723	1.05912e-05	0.00136683	0.00116309	KIF14/CDK5R1/ASPM/DLX2/LHX2/TBR1/CDK5R2/CDH2/IGF2BP1/CNTNAP2/ASCL1/TH/NEFL/DLX1/FOXG1/NEUROD1/SLC32A1/LMX1A/HSD3B1/NPY	20
BP	GO:0048665	neuron fate specification	8/733	29/18723	1.09716e-05	0.00136683	0.00116309	POU4F1/FEV/ASCL1/HOXD10/TLX3/NKX2-2/DBX1/SOX1	8
BP	GO:0097485	neuron projection guidance	24/733	228/18723	1.10309e-05	0.00136683	0.00116309	CDK5R1/DSCAM/FOXD1/LHX1/SEMA3A/LHX2/GBX2/TBR1/DPYSL5/TMEFF1/OTX2/BMP7/L1CAM/TUBB2B/FOXG1/VAX1/UNC5D/RET/GBX1/EVX1/LRTM2/LMX1A/POU4F2/PLA2G10	24
BP	GO:0051952	regulation of amine transport	14/733	91/18723	1.14717e-05	0.00136683	0.00116309	NTSR1/RAB3B/SV2A/SYT1/CHRNB2/SLC38A3/CHGA/SYT5/SYT4/SYT13/HRH3/AVP/ACE2/AGTR2	14
BP	GO:0030326	embryonic limb morphogenesis	16/733	116/18723	1.16719e-05	0.00136683	0.00116309	HOXD13/MYCN/HOXA9/FBN2/HOXD12/HOXD10/SP8/WNT7A/BMP7/HAND2/DLX6/FGF4/SP9/HOXA13/HOXA11/ZBTB16	16
BP	GO:0035113	embryonic appendage morphogenesis	16/733	116/18723	1.16719e-05	0.00136683	0.00116309	HOXD13/MYCN/HOXA9/FBN2/HOXD12/HOXD10/SP8/WNT7A/BMP7/HAND2/DLX6/FGF4/SP9/HOXA13/HOXA11/ZBTB16	16
BP	GO:0048568	embryonic organ development	36/733	427/18723	1.3927e-05	0.00159762	0.00135949	PLK4/E2F7/DLX2/HOXA1/LHX1/MYCN/HOXA9/COL2A1/GBX2/FBN2/HMX2/NKX2-5/HOXD10/TH/ALX1/HOXB9/BMP7/TUBB2B/FOXG1/HOXB1/HAND2/NEUROD1/WNT16/DLX6/CHRNA9/SIX3/ZIC1/ZIC3/PAX2/TBX20/HOXA11/CDX2/POU3F4/FOLR1/HAND1/NOTO	36
BP	GO:0061351	neural precursor cell proliferation	18/733	145/18723	1.502e-05	0.00168854	0.00143686	INSM1/KIF14/MELK/ASPM/LHX1/LHX2/GBX2/CDH2/IGF2BP1/ASCL1/WNT7A/FOXG1/VAX1/SIX3/OTP/LRRK2/HHIP/TRIM71	18
BP	GO:0021515	cell differentiation in spinal cord	10/733	49/18723	1.63654e-05	0.00180372	0.00153487	LHX1/PHOX2A/ASCL1/HOXD10/MDGA2/GBX1/TBX20/NKX2-2/DBX1/SOX1	10
BP	GO:0021761	limbic system development	15/733	107/18723	1.78628e-05	0.0019309	0.00164309	KIF14/CDK5R1/DLX2/SEMA3A/TBR1/CDK5R2/RAX/CNTNAP2/NEFL/DLX1/NEUROD1/OTP/SLC32A1/LMX1A/HSD3B1	15
BP	GO:0021548	pons development	5/733	10/18723	1.94056e-05	0.00205809	0.00175132	CDK5R1/CDK5R2/PHOX2A/ASCL1/HOXB1	5
BP	GO:0030902	hindbrain development	18/733	151/18723	2.62038e-05	0.00267802	0.00227885	KIF14/CDK5R1/NLGN4X/LHX1/GBX2/TBR1/CDK5R2/PHOX2A/POU4F1/ASCL1/WNT7A/BMP7/HOXB1/NEUROD1/PTF1A/NEUROG3/LMX1A/AGTR2	18
BP	GO:0048592	eye morphogenesis	18/733	151/18723	2.62038e-05	0.00267802	0.00227885	CALB1/DSCAM/FOXE3/LHX1/FBN2/RPE65/TH/BMP7/GNAT1/WNT16/PTF1A/SIX3/PAX2/OLFM3/MEGF11/RS1/HCN1/SOX1	18
BP	GO:0007631	feeding behavior	14/733	99/18723	3.0578e-05	0.00306926	0.00261177	CALCA/TBR1/POU4F1/TH/HAND2/HTR2C/PRLHR/GALR3/GCG/TACR3/INS/IAPP/NPY/ACE2	14
BP	GO:0023061	signal release	37/733	463/18723	3.41593e-05	0.00336859	0.00286648	VGF/FOXD1/TAC1/SV2A/SYT1/CHRNB2/GRM4/ADCY5/FFAR2/CGA/WNT7A/RIMS2/SLC30A8/PTPRN/NEUROD1/GALR1/CHGA/CPLX2/HTR2C/SYT5/FGA/SYT4/MTNR1B/SLC32A1/GIP/SYT13/GCG/ADIPOQ/RFX6/INS/HRH3/SYBU/PLA2G10/CASR/LRRK2/AGTR2/UCN3	37
BP	GO:0051346	negative regulation of hydrolase activity	32/733	379/18723	4.02345e-05	0.00389928	0.00331807	CD109/COL7A1/LCN1/PI3/A2ML1/SERPINB4/GNAT1/SERPINA5/APOA2/SERPINB5/SERPINA11/ANXA8/APOC3/SERPINB7/SERPINB3/VIL1/SERPINB13/WFDC8/PAX2/CARD18/SERPINB12/MAGEA3/AVP/SERPIND1/CST5/SLPI/LRRK2/SPINK5/SPINK14/WFDC5/SPINK7/SERPINA7	32
BP	GO:0008217	regulation of blood pressure	20/733	186/18723	4.31915e-05	0.0041149	0.00350155	NTSR1/CALCA/SPX/TAC1/BDKRB1/KLK1/MYH6/KLK2/CHGA/TAC3/NPPB/ADIPOQ/TACR3/CYP4F2/AVP/NPY/SLC4A5/ACE2/CYP4A11/AGTR2	20
BP	GO:0021537	telencephalon development	24/733	248/18723	4.41368e-05	0.00413489	0.00351856	KIF14/CDK5R1/ASPM/DLX2/LHX1/SEMA3A/LHX2/TBR1/CDK5R2/CDH2/IGF2BP1/CNTNAP2/ASCL1/TH/NEFL/DLX1/FOXG1/NEUROD1/SIX3/SLC32A1/LMX1A/HSD3B1/NPY/LRRK2	24
BP	GO:0048736	appendage development	19/733	172/18723	4.60252e-05	0.0041727	0.00355074	HOXD13/MYCN/HOXA9/COL2A1/FBN2/RAX/HOXD12/HOXD10/SP8/WNT7A/BMP7/HAND2/DLX6/EVX2/FGF4/SP9/HOXA13/HOXA11/ZBTB16	19
BP	GO:0060173	limb development	19/733	172/18723	4.60252e-05	0.0041727	0.00355074	HOXD13/MYCN/HOXA9/COL2A1/FBN2/RAX/HOXD12/HOXD10/SP8/WNT7A/BMP7/HAND2/DLX6/EVX2/FGF4/SP9/HOXA13/HOXA11/ZBTB16	19
BP	GO:0051983	regulation of chromosome segregation	13/733	91/18723	5.2338e-05	0.00466971	0.00397367	MKI67/CENPE/PLK1/ESPL1/CENPF/BUB1B/CDT1/AURKB/CDCA2/NDC80/KIF2C/UBE2C/PRAP1	13
BP	GO:0061844	antimicrobial humoral immune response mediated by antimicrobial peptide	12/733	79/18723	5.46228e-05	0.00479742	0.00408234	S100A7/F2/IL17A/KRT6A/PF4V1/KLK5/DEFA5/PLA2G1B/ELANE/REG1A/SPINK5/PGC	12
BP	GO:0033693	neurofilament bundle assembly	3/733	3/18723	5.9769e-05	0.00501435	0.00426693	NEFM/NEFL/NEFH	3
BP	GO:0099185	postsynaptic intermediate filament cytoskeleton organization	3/733	3/18723	5.9769e-05	0.00501435	0.00426693	INA/NEFL/NEFH	3
BP	GO:1902869	regulation of amacrine cell differentiation	3/733	3/18723	5.9769e-05	0.00501435	0.00426693	DLX2/DLX1/POU4F2	3
BP	GO:0015711	organic anion transport	30/733	354/18723	6.49444e-05	0.00536842	0.00456823	NTSR1/SLC7A5/SV2A/SLC25A21/SLC38A3/SLC13A5/SLC5A12/SLC1A6/SLC6A17/SLC32A1/SLC17A4/SLC6A15/CYP4F2/HRH3/AVP/SLC2A2/FOLR1/PLA2G1B/PLA2G10/SLC10A2/SLC26A9/SLC4A5/SLC16A12/ACE2/CASR/PLA2G4F/CYP4A11/PLA2G12B/AGTR2/SLCO1B7	30
BP	GO:0007218	neuropeptide signaling pathway	14/733	106/18723	6.61009e-05	0.00538483	0.00458219	NTSR1/CALCA/TAC1/GALR1/NPBWR1/PRLHR/TAC3/NPFFR2/GALR3/NPPB/NTS/MCHR2/PTH2/NPY	14
BP	GO:0048593	camera-type eye morphogenesis	15/733	120/18723	7.00281e-05	0.00545284	0.00464007	CALB1/DSCAM/FOXE3/LHX1/RPE65/TH/BMP7/WNT16/PTF1A/SIX3/PAX2/MEGF11/RS1/HCN1/SOX1	15
BP	GO:0045665	negative regulation of neuron differentiation	11/733	69/18723	7.05675e-05	0.00545284	0.00464007	ASPM/DLX2/ASCL1/BMP7/DLX1/FOXG1/TLX3/SIX3/LMX1A/POU4F2/NKX2-2	11
BP	GO:0048483	autonomic nervous system development	9/733	47/18723	7.36653e-05	0.00545284	0.00464007	INSM1/SEMA3A/GBX2/PHOX2A/ASCL1/HOXB1/RET/HAND2/ISX	9
BP	GO:0002778	antibacterial peptide production	4/733	7/18723	7.41955e-05	0.00545284	0.00464007	KLK5/ELANE/SPINK5/PGC	4
BP	GO:0003310	pancreatic A cell differentiation	4/733	7/18723	7.41955e-05	0.00545284	0.00464007	INSM1/NEUROD1/RFX6/NKX2-2	4
BP	GO:0003357	noradrenergic neuron differentiation	4/733	7/18723	7.41955e-05	0.00545284	0.00464007	INSM1/PHOX2A/ASCL1/HAND2	4
BP	GO:0045110	intermediate filament bundle assembly	4/733	7/18723	7.41955e-05	0.00545284	0.00464007	NEFM/KRT14/NEFL/NEFH	4
BP	GO:0031424	keratinization	10/733	58/18723	7.56302e-05	0.00545284	0.00464007	TCHH/CERS3/SPRR1B/SPRR2A/CASP14/SPRR2D/SPRR3/KLK5/SPRR2F/SPRR2E	10
BP	GO:0009914	hormone transport	27/733	306/18723	7.56666e-05	0.00545284	0.00464007	VGF/SLC7A5/FOXD1/TAC1/ADCY5/FFAR2/CGA/RIMS2/SLC30A8/PTPRN/NEUROD1/GALR1/CHGA/HTR2C/FGA/MTNR1B/GIP/GCG/ADIPOQ/RFX6/INS/SYBU/CASR/CRYM/AGTR2/UCN3/SERPINA7	27
BP	GO:0022037	metencephalon development	14/733	108/18723	8.13093e-05	0.00578531	0.00492298	KIF14/CDK5R1/NLGN4X/LHX1/GBX2/CDK5R2/PHOX2A/ASCL1/WNT7A/HOXB1/NEUROD1/PTF1A/LMX1A/AGTR2	14
BP	GO:0045666	positive regulation of neuron differentiation	13/733	95/18723	8.25336e-05	0.00579902	0.00493464	DNMT3B/LIN28A/DLX2/NKX2-5/ASCL1/BMP7/DLX1/FOXG1/NEUROD1/NEUROG3/PCP4/NKX2-2/MMD2	13
BP	GO:0051047	positive regulation of secretion	27/733	310/18723	9.41885e-05	0.00653621	0.00556195	NTSR1/CD177/TAC1/SYT1/CHRNB2/CDK5R2/IL1A/SLC30A8/GALR1/FGA/SYT4/NPPB/GIP/GCG/RFX6/PRL/CYP4F2/INS/AVP/SYBU/PLA2G1B/PLA2G10/CASR/CPB2/CYP4A11/AGTR2/UCN3	27
BP	GO:0051321	meiotic cell cycle	24/733	261/18723	9.8968e-05	0.00678414	0.00577292	PLK1/ESPL1/EME1/BUB1B/PKMYT1/EXO1/CDC25A/XRCC2/TOP2A/TDRD12/ASPM/TEX19/STAG3/PRDM9/MAEL/SMC1B/STRA8/TEX15/MEI4/EREG/PIWIL3/DMRTC2/FAM9B/SHCBP1L	24
BP	GO:0030071	regulation of mitotic metaphase/anaphase transition	10/733	60/18723	0.000101843	0.00689708	0.00586903	CENPE/PLK1/ESPL1/CENPF/BUB1B/CDT1/AURKB/NDC80/UBE2C/PRAP1	10
BP	GO:0045787	positive regulation of cell cycle	27/733	313/18723	0.000110644	0.00740391	0.00630031	SPAG5/CDCA5/PLK4/E2F7/ESPL1/KIF14/CDT1/CDK5R1/CDC25A/AURKB/KIF23/NDC80/UBE2C/FOSL1/CDK5R2/TERT/IL1A/ASCL1/PRDM9/FOXG1/STRA8/PRAP1/EREG/HOXA13/CYP1A1/INS/MAGEA4	27
BP	GO:0007409	axonogenesis	33/733	418/18723	0.000112875	0.00740491	0.00630116	CDK5R1/NTNG2/DSCAM/FOXD1/LHX1/SEMA3A/LHX2/GBX2/TBR1/DPYSL5/CHRNB2/TMEFF1/OTX2/CDH2/POU4F1/SLITRK1/WNT7A/BMP7/NEFL/L1CAM/TUBB2B/FOXG1/VAX1/UNC5D/RET/GBX1/NEFH/EVX1/LRTM2/LMX1A/PAX2/POU4F2/PLA2G10	33
BP	GO:0001656	metanephros development	12/733	85/18723	0.000113293	0.00740491	0.00630116	CALB1/FOXD1/LHX1/GREB1L/BMP7/RET/ADIPOQ/PAX2/HOXA11/CTSH/IRX1/AQP2	12
BP	GO:0007091	metaphase/anaphase transition of mitotic cell cycle	10/733	62/18723	0.000135362	0.00874565	0.00744206	CENPE/PLK1/ESPL1/CENPF/BUB1B/CDT1/AURKB/NDC80/UBE2C/PRAP1	10
BP	GO:2000177	regulation of neural precursor cell proliferation	12/733	87/18723	0.000142224	0.00898023	0.00764167	INSM1/ASPM/LHX1/LHX2/CDH2/ASCL1/FOXG1/VAX1/SIX3/OTP/LRRK2/TRIM71	12
BP	GO:0002784	regulation of antimicrobial peptide production	4/733	8/18723	0.000143786	0.00898023	0.00764167	IL17A/KLK5/SPINK5/PGC	4
BP	GO:0051256	mitotic spindle midzone assembly	4/733	8/18723	0.000143786	0.00898023	0.00764167	KIF4A/PRC1/AURKB/KIF23	4
BP	GO:1902099	regulation of metaphase/anaphase transition of cell cycle	10/733	63/18723	0.000155339	0.00959517	0.00816495	CENPE/PLK1/ESPL1/CENPF/BUB1B/CDT1/AURKB/NDC80/UBE2C/PRAP1	10
BP	GO:0021545	cranial nerve development	9/733	52/18723	0.000167027	0.010205	0.00868388	HOXA1/SEMA3A/CHRNB2/PHOX2A/POU4F1/ATOH7/HOXB1/PAX2/NKX2-2	9
BP	GO:0021675	nerve development	11/733	77/18723	0.0001947	0.0115305	0.00981182	HOXA1/SEMA3A/CTSV/CHRNB2/PHOX2A/POU4F1/ATOH7/HOXB1/RET/PAX2/NKX2-2	11
BP	GO:0031016	pancreas development	11/733	77/18723	0.0001947	0.0115305	0.00981182	INSM1/CDH2/NEUROD1/PTF1A/NEUROG3/GIP/RFX6/ZIC3/NKX2-2/PAX4/MSLN	11
BP	GO:0051315	attachment of mitotic spindle microtubules to kinetochore	5/733	15/18723	0.000196341	0.0115305	0.00981182	CENPE/CDT1/AURKB/NDC80/KIF2C	5
BP	GO:0010965	regulation of mitotic sister chromatid separation	10/733	65/18723	0.000202801	0.0115305	0.00981182	CENPE/PLK1/ESPL1/CENPF/BUB1B/CDT1/AURKB/NDC80/UBE2C/PRAP1	10
BP	GO:0044784	metaphase/anaphase transition of cell cycle	10/733	65/18723	0.000202801	0.0115305	0.00981182	CENPE/PLK1/ESPL1/CENPF/BUB1B/CDT1/AURKB/NDC80/UBE2C/PRAP1	10
BP	GO:0051310	metaphase plate congression	10/733	65/18723	0.000202801	0.0115305	0.00981182	SPAG5/CDCA5/CENPE/CENPF/KIF14/CDT1/KIFC1/AURKB/NDC80/KIF2C	10
BP	GO:0006836	neurotransmitter transport	20/733	208/18723	0.000203081	0.0115305	0.00981182	RAB3B/SV2A/SYT1/GRM4/GABRQ/GABRA2/TH/WNT7A/SLC1A6/RIMS2/DDC/SLC6A17/CPLX2/SYT5/SYT4/SLC32A1/SLC6A15/HRH3/LRRK2/SLC6A18	20
BP	GO:0052548	regulation of endopeptidase activity	33/733	432/18723	0.000208295	0.0117082	0.00996306	KHDC1L/CD109/ST18/COL7A1/LCN1/PI3/A2ML1/SERPINB4/SERPINA5/SERPINB5/SERPINA11/FOXL2/ANXA8/SERPINB7/SERPINB3/VIL1/SERPINB13/WFDC8/PAX2/CARD18/SERPINB12/MAGEA3/AVP/SERPIND1/CTSH/CST5/SLPI/SPINK5/SPINK14/GRIN2A/WFDC5/SPINK7/SERPINA7	33
BP	GO:0045165	cell fate commitment	23/733	258/18723	0.000216676	0.0120587	0.0102613	DLX2/TBR1/TBX10/POU4F1/FEV/EYA2/ASCL1/HOXD10/WNT7A/DLX1/FOXG1/NEUROD1/WNT16/PTF1A/GBX1/TLX3/HOXA13/PAX2/TBX20/HOXA11/NKX2-2/DBX1/SOX1	23
BP	GO:0000022	mitotic spindle elongation	4/733	9/18723	0.000250793	0.0136865	0.0116464	KIF4A/PRC1/AURKB/KIF23	4
BP	GO:0051231	spindle elongation	4/733	9/18723	0.000250793	0.0136865	0.0116464	KIF4A/PRC1/AURKB/KIF23	4
BP	GO:0001763	morphogenesis of a branching structure	19/733	196/18723	0.000261583	0.0137572	0.0117066	DLX2/FOXD1/HOXD13/HOXD11/LHX1/SEMA3A/MYCN/GBX2/GREB1L/BMP7/HOXA13/PAX2/TBX20/HOXA11/CTSH/CASR/LRRK2/HHIP/AGTR2	19
BP	GO:0009749	response to glucose	20/733	212/18723	0.000261664	0.0137572	0.0117066	LIN28A/CTSV/ADCY5/TH/SLC30A8/PTPRN/NEUROD1/APOA2/GIP/PCK1/GCG/ADIPOQ/RFX6/FGF21/PAX2/NKX2-2/SYBU/CASR/CPB2/UCN3	20
BP	GO:0032890	regulation of organic acid transport	10/733	67/18723	0.000261879	0.0137572	0.0117066	NTSR1/SV2A/SLC38A3/CYP4F2/HRH3/AVP/PLA2G10/ACE2/CYP4A11/AGTR2	10
BP	GO:0051306	mitotic sister chromatid separation	10/733	67/18723	0.000261879	0.0137572	0.0117066	CENPE/PLK1/ESPL1/CENPF/BUB1B/CDT1/AURKB/NDC80/UBE2C/PRAP1	10
BP	GO:0022412	cellular process involved in reproduction in multicellular organism	30/733	384/18723	0.00027259	0.0141873	0.0120726	PLK1/KNL1/TOP2A/LIN28A/TDRD12/ASPM/CTCFL/FOSL1/TEX19/ZPBP2/SOHLH2/NEURL1/SOHLH1/MAEL/STRA8/TEX15/MEI4/EREG/SERPINA5/SPANXB1/RSPH6A/ADAM2/DMRTC2/PAEP/FAM9B/SHCBP1L/FOLR1/ZBTB16/OCA2/RXFP2	30
BP	GO:0048706	embryonic skeletal system development	14/733	121/18723	0.000276077	0.0142369	0.0121148	DLX2/HOXA1/LHX1/MYCN/HOXA9/COL2A1/HOXD10/ALX1/HOXB9/BMP7/DLX1/HOXB1/HOXA11/HOXD1	14
BP	GO:0048704	embryonic skeletal system morphogenesis	12/733	94/18723	0.000298475	0.0152521	0.0129787	DLX2/HOXA1/LHX1/MYCN/HOXA9/COL2A1/HOXD10/ALX1/HOXB9/BMP7/HOXB1/HOXA11	12
BP	GO:0032309	icosanoid secretion	8/733	45/18723	0.000316771	0.0160412	0.0136502	NTSR1/CYP4F2/PLA2G1B/PLA2G10/PLA2G4F/CYP4A11/PLA2G12B/AGTR2	8
BP	GO:0051960	regulation of nervous system development	33/733	443/18723	0.000328377	0.0162677	0.0138429	KIF14/CDK5R1/XRCC2/LIN28A/ASPM/DLX2/DSCAM/SEMA3A/LHX2/MYCN/GBX2/DLL3/HES2/POU4F1/NEURL1/ASCL1/SLITRK1/LRRTM3/WNT7A/BMP7/NEFL/L1CAM/DLX1/FOXG1/VAX1/CBLN2/GBX1/F2/LINGO2/OTP/LRTM2/POU4F2/NKX2-2	33
BP	GO:0010842	retina layer formation	6/733	25/18723	0.000329927	0.0162677	0.0138429	CALB1/DSCAM/LHX1/PTF1A/MEGF11/RS1	6
BP	GO:0045109	intermediate filament organization	6/733	25/18723	0.000329927	0.0162677	0.0138429	NEFM/TCHH/KRT14/NEFL/NEFH/KRT20	6
BP	GO:0051785	positive regulation of nuclear division	9/733	57/18723	0.000343124	0.0167713	0.0142714	ESPL1/CDT1/IL1A/PRDM9/STRA8/PRAP1/EREG/HOXA13/INS	9
BP	GO:0008608	attachment of spindle microtubules to kinetochore	7/733	35/18723	0.000353174	0.0171137	0.0145628	SPAG5/CENPE/CDT1/KNL1/AURKB/NDC80/KIF2C	7
BP	GO:0001823	mesonephros development	12/733	96/18723	0.000363638	0.0171752	0.0146152	CALB1/FOXD1/HOXD11/LHX1/GREB1L/CER1/BMP7/RET/PAX2/HOXA11/ZBTB16/AGTR2	12
BP	GO:0003073	regulation of systemic arterial blood pressure	12/733	96/18723	0.000363638	0.0171752	0.0146152	NTSR1/CALCA/SPX/KLK1/KLK2/NPPB/CYP4F2/AVP/SLC4A5/ACE2/CYP4A11/AGTR2	12
BP	GO:0051304	chromosome separation	12/733	96/18723	0.000363638	0.0171752	0.0146152	CENPE/PLK1/ESPL1/CENPF/EME1/BUB1B/CDT1/AURKB/TOP2A/NDC80/UBE2C/PRAP1	12
BP	GO:0018958	phenol-containing compound metabolic process	13/733	110/18723	0.000366666	0.0171752	0.0146152	INSM1/CHRNB2/CGA/TH/TPH2/HAND2/DDC/TACR3/DIO1/OCA2/CRYM/GRIN2A/AGTR2	13
BP	GO:0010828	positive regulation of glucose transmembrane transport	8/733	46/18723	0.000370475	0.0172102	0.014645	TERT/FGF19/GIP/ADIPOQ/FGF21/POU4F2/INS/ITLN1	8
BP	GO:0009746	response to hexose	20/733	219/18723	0.000400272	0.018442	0.0156932	LIN28A/CTSV/ADCY5/TH/SLC30A8/PTPRN/NEUROD1/APOA2/GIP/PCK1/GCG/ADIPOQ/RFX6/FGF21/PAX2/NKX2-2/SYBU/CASR/CPB2/UCN3	20
BP	GO:0061564	axon development	34/733	467/18723	0.000407047	0.0186017	0.015829	CDK5R1/NTNG2/DSCAM/FOXD1/LHX1/SEMA3A/LHX2/GBX2/TBR1/DPYSL5/CHRNB2/TMEFF1/OTX2/CDH2/POU4F1/SLITRK1/WNT7A/BMP7/NEFL/L1CAM/TUBB2B/FOXG1/VAX1/UNC5D/RET/GBX1/NEFH/EVX1/LRTM2/LMX1A/PAX2/POU4F2/FOLR1/PLA2G10	34
BP	GO:0090068	positive regulation of cell cycle process	21/733	236/18723	0.000410841	0.0186237	0.0158477	SPAG5/CDCA5/PLK4/E2F7/ESPL1/KIF14/CDT1/CDC25A/AURKB/KIF23/NDC80/UBE2C/TERT/IL1A/PRDM9/STRA8/PRAP1/EREG/HOXA13/CYP1A1/INS	21
BP	GO:0001764	neuron migration	16/733	156/18723	0.000418515	0.0188198	0.0160146	CDK5R1/NTNG2/ASPM/LHX1/SEMA3A/CDK5R2/ASCL1/TUBB2B/FOXG1/VAX1/UNC5D/TLX3/EVX1/TBX20/SOX1/SOX14	16
BP	GO:0048705	skeletal system morphogenesis	20/733	220/18723	0.000424549	0.0189396	0.0161165	DLX2/HOXA1/LHX1/MYCN/HOXA9/COL2A1/FBN2/RIPPLY2/HOXD8/HOXD10/CER1/ALX1/HOXB9/WNT7A/BMP7/HOXB1/FGF4/HOXA11/ALPL/HHIP	20
BP	GO:0033045	regulation of sister chromatid segregation	10/733	72/18723	0.000475099	0.0208635	0.0177537	CENPE/PLK1/ESPL1/CENPF/BUB1B/CDT1/AURKB/NDC80/UBE2C/PRAP1	10
BP	GO:1905818	regulation of chromosome separation	10/733	72/18723	0.000475099	0.0208635	0.0177537	CENPE/PLK1/ESPL1/CENPF/BUB1B/CDT1/AURKB/NDC80/UBE2C/PRAP1	10
BP	GO:0021510	spinal cord development	12/733	99/18723	0.000483709	0.021077	0.0179353	LHX1/PHOX2A/ASCL1/HOXD10/MDGA2/NEFL/GBX1/NEUROG3/TBX20/NKX2-2/DBX1/SOX1	12
BP	GO:0045839	negative regulation of mitotic nuclear division	8/733	48/18723	0.000500121	0.0216244	0.0184012	PLK1/CENPF/BUB1B/CDT1/AURKB/NDC80/BMP7/PRAP1	8
BP	GO:0051954	positive regulation of amine transport	7/733	37/18723	0.000505206	0.0216304	0.0184062	NTSR1/RAB3B/SYT1/CHRNB2/SLC38A3/AVP/ACE2	7
BP	GO:0031638	zymogen activation	9/733	60/18723	0.000507954	0.0216304	0.0184062	PRSS3/KLK1/KLK2/FGA/CTSH/HP/CPB2/F11/GRIN2A	9
BP	GO:0021987	cerebral cortex development	13/733	114/18723	0.00051953	0.021957	0.0186842	KIF14/CDK5R1/ASPM/LHX2/TBR1/CDK5R2/CDH2/CNTNAP2/ASCL1/TH/NEFL/FOXG1/NPY	13
BP	GO:0031667	response to nutrient levels	34/733	474/18723	0.000531003	0.0222744	0.0189543	VGF/DNMT3B/SPX/CTSV/UCN2/F7/SLC38A3/ASCL1/TH/TPH2/BMP7/HTR2C/KRT20/GIP/PCK1/ADIPOQ/PRL/FGF21/PAX2/CPS1/CYP1A1/CSH2/NPY/GH2/PAGE4/FOLR1/REG1A/ALPL/CASR/LRRK2/ALDH3A1/SCTR/OTC/UCN3	34
BP	GO:0036100	leukotriene catabolic process	3/733	5/18723	0.000563273	0.0229719	0.0195478	CYP4F3/CYP4F2/CYP4A11	3
BP	GO:0036101	leukotriene B4 catabolic process	3/733	5/18723	0.000563273	0.0229719	0.0195478	CYP4F3/CYP4F2/CYP4A11	3
BP	GO:0072215	regulation of metanephros development	3/733	5/18723	0.000563273	0.0229719	0.0195478	RET/ADIPOQ/PAX2	3
BP	GO:0034284	response to monosaccharide	20/733	225/18723	0.000566122	0.0229719	0.0195478	LIN28A/CTSV/ADCY5/TH/SLC30A8/PTPRN/NEUROD1/APOA2/GIP/PCK1/GCG/ADIPOQ/RFX6/FGF21/PAX2/NKX2-2/SYBU/CASR/CPB2/UCN3	20
BP	GO:0007346	regulation of mitotic cell cycle	33/733	457/18723	0.000568066	0.0229719	0.0195478	MKI67/CDCA5/CENPE/TICRR/E2F7/PLK1/ESPL1/CENPF/KIF14/EME1/GTSE1/BUB1B/ANLN/PKMYT1/CDT1/CDC25A/CLSPN/AURKB/CDCA2/NDC80/UBE2C/HMGA2/TERT/IL1A/ASCL1/BMP7/FOXG1/PRAP1/EREG/HOXA13/KCNH5/CYP1A1/INS	33
BP	GO:0007094	mitotic spindle assembly checkpoint signaling	7/733	38/18723	0.000598621	0.0234273	0.0199353	PLK1/CENPF/BUB1B/CDT1/AURKB/NDC80/PRAP1	7
BP	GO:0071173	spindle assembly checkpoint signaling	7/733	38/18723	0.000598621	0.0234273	0.0199353	PLK1/CENPF/BUB1B/CDT1/AURKB/NDC80/PRAP1	7
BP	GO:0071174	mitotic spindle checkpoint signaling	7/733	38/18723	0.000598621	0.0234273	0.0199353	PLK1/CENPF/BUB1B/CDT1/AURKB/NDC80/PRAP1	7
BP	GO:0071466	cellular response to xenobiotic stimulus	17/733	177/18723	0.000601495	0.0234273	0.0199353	HMGA2/PPM1E/CERS1/LPO/TH/DDC/UGT1A8/ADIPOQ/UGT2B11/FGF21/CYP1A1/CYP4F2/CBR1/EPHX1/ALDH3A1/AADAC/GSTA5	17
BP	GO:0046879	hormone secretion	24/733	295/18723	0.000611453	0.0234273	0.0199353	VGF/FOXD1/TAC1/ADCY5/FFAR2/CGA/RIMS2/SLC30A8/PTPRN/NEUROD1/GALR1/CHGA/HTR2C/FGA/MTNR1B/GIP/GCG/ADIPOQ/RFX6/INS/SYBU/CASR/AGTR2/UCN3	24
BP	GO:0002759	regulation of antimicrobial humoral response	4/733	11/18723	0.000616836	0.0234273	0.0199353	IL17A/KLK5/SPINK5/PGC	4
BP	GO:0060579	ventral spinal cord interneuron fate commitment	4/733	11/18723	0.000616836	0.0234273	0.0199353	ASCL1/NKX2-2/DBX1/SOX1	4
BP	GO:0060581	cell fate commitment involved in pattern specification	4/733	11/18723	0.000616836	0.0234273	0.0199353	ASCL1/NKX2-2/DBX1/SOX1	4
BP	GO:2001053	regulation of mesenchymal cell apoptotic process	4/733	11/18723	0.000616836	0.0234273	0.0199353	BMP7/HOXA13/PAX2/POU3F4	4
BP	GO:0052547	regulation of peptidase activity	33/733	461/18723	0.000660294	0.0248425	0.0211396	KHDC1L/CD109/ST18/COL7A1/LCN1/PI3/A2ML1/SERPINB4/SERPINA5/SERPINB5/SERPINA11/FOXL2/ANXA8/SERPINB7/SERPINB3/VIL1/SERPINB13/WFDC8/PAX2/CARD18/SERPINB12/MAGEA3/AVP/SERPIND1/CTSH/CST5/SLPI/SPINK5/SPINK14/GRIN2A/WFDC5/SPINK7/SERPINA7	33
BP	GO:0007080	mitotic metaphase plate congression	8/733	50/18723	0.000664264	0.0248425	0.0211396	CDCA5/CENPE/KIF14/CDT1/KIFC1/AURKB/NDC80/KIF2C	8
BP	GO:0060065	uterus development	5/733	19/18723	0.000667357	0.0248425	0.0211396	LHX1/HOXA9/GREB1L/WNT7A/HOXA11	5
BP	GO:0009410	response to xenobiotic stimulus	33/733	462/18723	0.000685318	0.0253432	0.0215657	CENPF/DNMT3B/HMGA2/FOSL1/PPM1E/TRPA1/CERS1/LPO/TH/RET/NEUROD1/DDC/APOA2/HTR2C/UGT1A8/GIP/ADIPOQ/UGT2B11/FGF21/CPS1/CYP1A1/CYP4F2/CSAG3/GAD2/CSAG2/CBR1/EPHX1/CPB2/ALDH3A1/AADAC/GRIN2A/OTC/GSTA5	33
BP	GO:0031577	spindle checkpoint signaling	7/733	39/18723	0.000705241	0.0257351	0.0218991	PLK1/CENPF/BUB1B/CDT1/AURKB/NDC80/PRAP1	7
BP	GO:0046326	positive regulation of glucose import	7/733	39/18723	0.000705241	0.0257351	0.0218991	TERT/FGF19/ADIPOQ/FGF21/POU4F2/INS/ITLN1	7
BP	GO:0051384	response to glucocorticoid	15/733	148/18723	0.000709649	0.0257351	0.0218991	DNMT3B/FOSL1/CTSV/TH/TPH2/NEFL/APOA2/PCK1/ADIPOQ/CPS1/HSD3B1/ALPL/ALDH3A1/AGTR2/UCN3	15
BP	GO:0006959	humoral immune response	25/733	317/18723	0.000747562	0.0269362	0.0229212	EXO1/PRSS3/PI3/TF/S100A7/PRSS2/F2/FGA/IL17A/IL36RN/KRT6A/IFNE/PF4V1/KLK5/DEFA5/SFTPD/PLA2G1B/ELANE/REG1A/SLPI/C4BPA/DMBT1/SPINK5/PGC/WFDC5	25
BP	GO:0021522	spinal cord motor neuron differentiation	6/733	29/18723	0.000774412	0.0275504	0.0234439	PHOX2A/HOXD10/MDGA2/GBX1/TBX20/NKX2-2	6
BP	GO:0021602	cranial nerve morphogenesis	6/733	29/18723	0.000774412	0.0275504	0.0234439	HOXA1/SEMA3A/CHRNB2/PHOX2A/HOXB1/PAX2	6
BP	GO:0048857	neural nucleus development	9/733	64/18723	0.000823564	0.0286723	0.0243985	CDK5R1/CHRNB2/CDK5R2/PHOX2A/INA/ASCL1/POTEE/HOXB1/KCNC2	9
BP	GO:0061138	morphogenesis of a branching epithelium	17/733	182/18723	0.000824522	0.0286723	0.0243985	FOXD1/HOXD13/HOXD11/LHX1/SEMA3A/MYCN/GBX2/GREB1L/BMP7/HOXA13/PAX2/TBX20/HOXA11/CTSH/CASR/HHIP/AGTR2	17
BP	GO:0032892	positive regulation of organic acid transport	7/733	40/18723	0.00082635	0.0286723	0.0243985	NTSR1/SLC38A3/CYP4F2/AVP/PLA2G10/ACE2/CYP4A11	7
BP	GO:0045841	negative regulation of mitotic metaphase/anaphase transition	7/733	40/18723	0.00082635	0.0286723	0.0243985	PLK1/CENPF/BUB1B/CDT1/AURKB/NDC80/PRAP1	7
BP	GO:0001657	ureteric bud development	11/733	91/18723	0.000841081	0.0288276	0.0245306	CALB1/FOXD1/HOXD11/LHX1/GREB1L/CER1/BMP7/RET/PAX2/HOXA11/AGTR2	11
BP	GO:0019935	cyclic-nucleotide-mediated signaling	11/733	91/18723	0.000841081	0.0288276	0.0245306	RUNDC3A/RIMS2/HTR2C/MTNR1B/NPPB/GIP/KCNC2/INS/ADCY2/SCTR/RXFP2	11
BP	GO:0009713	catechol-containing compound biosynthetic process	5/733	20/18723	0.000861356	0.0291667	0.0248193	INSM1/TH/HAND2/DDC/AGTR2	5
BP	GO:0042423	catecholamine biosynthetic process	5/733	20/18723	0.000861356	0.0291667	0.0248193	INSM1/TH/HAND2/DDC/AGTR2	5
BP	GO:0048934	peripheral nervous system neuron differentiation	4/733	12/18723	0.000896695	0.0296489	0.0252296	POU4F1/HOXD10/HAND2/NEFH	4
BP	GO:0048935	peripheral nervous system neuron development	4/733	12/18723	0.000896695	0.0296489	0.0252296	POU4F1/HOXD10/HAND2/NEFH	4
BP	GO:0051255	spindle midzone assembly	4/733	12/18723	0.000896695	0.0296489	0.0252296	KIF4A/PRC1/AURKB/KIF23	4
BP	GO:0097152	mesenchymal cell apoptotic process	4/733	12/18723	0.000896695	0.0296489	0.0252296	BMP7/HOXA13/PAX2/POU3F4	4
BP	GO:0072163	mesonephric epithelium development	11/733	92/18723	0.000922235	0.0300002	0.0255285	CALB1/FOXD1/HOXD11/LHX1/GREB1L/CER1/BMP7/RET/PAX2/HOXA11/AGTR2	11
BP	GO:0072164	mesonephric tubule development	11/733	92/18723	0.000922235	0.0300002	0.0255285	CALB1/FOXD1/HOXD11/LHX1/GREB1L/CER1/BMP7/RET/PAX2/HOXA11/AGTR2	11
BP	GO:0090307	mitotic spindle assembly	9/733	65/18723	0.000923329	0.0300002	0.0255285	TPX2/KIF11/PLK1/KIF4A/PRC1/KIFC1/AURKB/KIF23/MYBL2	9
BP	GO:0009952	anterior/posterior pattern specification	18/733	201/18723	0.000961116	0.0310485	0.0264205	XRCC2/HOXD13/LHX1/HOXA9/GBX2/DLL3/OTX2/HES2/RIPPLY2/HOXD8/HOXD10/CER1/HOXB9/HOXB1/NEUROD1/HOXA11/CDX2/ZBTB16	18
BP	GO:0007586	digestion	14/733	137/18723	0.000973374	0.031134	0.0264933	PRSS3/TAC1/UCN2/NPC1L1/NEUROD1/PRAP1/APOA2/PRSS2/IL17A/VIL1/PRSS1/CHIA/PGC/UCN3	14
BP	GO:0042445	hormone metabolic process	19/733	218/18723	0.00097484	0.031134	0.0264933	NR5A1/RPE65/CRABP1/CGA/PCSK1/KLK6/PRLHR/UGT1A8/UGT2B11/CYP1A1/HSD3B1/HSD17B6/PCSK2/DIO1/ACE2/CRYM/ADH1B/ADH1A/ADH1C	19
BP	GO:0071715	icosanoid transport	8/733	53/18723	0.000989275	0.0312504	0.0265924	NTSR1/CYP4F2/PLA2G1B/PLA2G10/PLA2G4F/CYP4A11/PLA2G12B/AGTR2	8
BP	GO:0140013	meiotic nuclear division	17/733	185/18723	0.000989605	0.0312504	0.0265924	PLK1/ESPL1/EME1/BUB1B/TOP2A/TDRD12/ASPM/TEX19/STAG3/PRDM9/MAEL/STRA8/TEX15/MEI4/EREG/DMRTC2/SHCBP1L	17
BP	GO:0060993	kidney morphogenesis	11/733	93/18723	0.00100976	0.0316029	0.0268923	CALB1/FOXD1/HOXD11/LHX1/GREB1L/BMP7/PAX2/HOXA11/LRRK2/IRX1/AGTR2	11
BP	GO:0009743	response to carbohydrate	21/733	253/18723	0.00101493	0.0316029	0.0268923	CDT1/LIN28A/CTSV/ADCY5/TH/SLC30A8/PTPRN/NEUROD1/APOA2/GIP/PCK1/GCG/ADIPOQ/RFX6/FGF21/PAX2/NKX2-2/SYBU/CASR/CPB2/UCN3	21
BP	GO:1903046	meiotic cell cycle process	18/733	202/18723	0.00101763	0.0316029	0.0268923	PLK1/ESPL1/EME1/BUB1B/CDC25A/TOP2A/TDRD12/ASPM/TEX19/STAG3/PRDM9/MAEL/STRA8/TEX15/MEI4/EREG/DMRTC2/SHCBP1L	18
BP	GO:0002786	regulation of antibacterial peptide production	3/733	6/18723	0.00109373	0.0325399	0.0276896	KLK5/SPINK5/PGC	3
BP	GO:0036102	leukotriene B4 metabolic process	3/733	6/18723	0.00109373	0.0325399	0.0276896	CYP4F3/CYP4F2/CYP4A11	3
BP	GO:0043152	induction of bacterial agglutination	3/733	6/18723	0.00109373	0.0325399	0.0276896	FGA/SFTPD/DMBT1	3
BP	GO:0032303	regulation of icosanoid secretion	5/733	21/18723	0.00109441	0.0325399	0.0276896	NTSR1/CYP4F2/PLA2G10/CYP4A11/AGTR2	5
BP	GO:0035813	regulation of renal sodium excretion	5/733	21/18723	0.00109441	0.0325399	0.0276896	SPX/TAC1/NPPB/AVP/AGTR2	5
BP	GO:0048485	sympathetic nervous system development	5/733	21/18723	0.00109441	0.0325399	0.0276896	INSM1/SEMA3A/PHOX2A/ASCL1/HAND2	5
BP	GO:0021766	hippocampus development	10/733	80/18723	0.0011025	0.0325399	0.0276896	KIF14/CDK5R1/DLX2/CDK5R2/NEFL/DLX1/NEUROD1/SLC32A1/LMX1A/HSD3B1	10
BP	GO:0051303	establishment of chromosome localization	10/733	80/18723	0.0011025	0.0325399	0.0276896	SPAG5/CDCA5/CENPE/CENPF/KIF14/CDT1/KIFC1/AURKB/NDC80/KIF2C	10
BP	GO:1902100	negative regulation of metaphase/anaphase transition of cell cycle	7/733	42/18723	0.00111748	0.0325399	0.0276896	PLK1/CENPF/BUB1B/CDT1/AURKB/NDC80/PRAP1	7
BP	GO:0030216	keratinocyte differentiation	14/733	139/18723	0.0011215	0.0325399	0.0276896	CD109/TCHH/CERS3/S100A7/SPRR1B/WNT16/EREG/SPRR2A/CASP14/SPRR2D/SPRR3/KLK5/SPRR2F/SPRR2E	14
BP	GO:0006584	catecholamine metabolic process	8/733	54/18723	0.00112216	0.0325399	0.0276896	INSM1/CHRNB2/TH/HAND2/DDC/TACR3/GRIN2A/AGTR2	8
BP	GO:0009712	catechol-containing compound metabolic process	8/733	54/18723	0.00112216	0.0325399	0.0276896	INSM1/CHRNB2/TH/HAND2/DDC/TACR3/GRIN2A/AGTR2	8
BP	GO:0090183	regulation of kidney development	6/733	31/18723	0.00112306	0.0325399	0.0276896	FOXD1/LHX1/RET/ADIPOQ/PAX2/AGTR2	6
BP	GO:0009880	embryonic pattern specification	9/733	67/18723	0.00115229	0.0332155	0.0282645	LHX1/SEMA3A/RIPPLY3/RIPPLY2/HOXD8/WNT7A/BMP7/ZBTB16/NOTO	9
BP	GO:0003014	renal system process	12/733	110/18723	0.00124627	0.0350396	0.0298168	SPX/TAC1/CHRNB2/NPPB/ADIPOQ/CYP4F2/AVP/SLC4A5/CYP4A11/AQP4/AGTR2/AQP2	12
BP	GO:1904659	glucose transmembrane transport	12/733	110/18723	0.00124627	0.0350396	0.0298168	SLC5A11/TERT/FGF19/GIP/ADIPOQ/FGF21/POU4F2/INS/SLC2A2/SLC5A9/PLA2G1B/ITLN1	12
BP	GO:0007494	midgut development	4/733	13/18723	0.0012553	0.0350396	0.0298168	RET/CPS1/REG1A/OTC	4
BP	GO:0015801	aromatic amino acid transport	4/733	13/18723	0.0012553	0.0350396	0.0298168	SLC7A5/SLC38A3/ACE2/OCA2	4
BP	GO:0021514	ventral spinal cord interneuron differentiation	4/733	13/18723	0.0012553	0.0350396	0.0298168	ASCL1/NKX2-2/DBX1/SOX1	4
BP	GO:0021554	optic nerve development	4/733	13/18723	0.0012553	0.0350396	0.0298168	CHRNB2/ATOH7/PAX2/NKX2-2	4
BP	GO:0007585	respiratory gaseous exchange by respiratory system	9/733	68/18723	0.00128284	0.0350396	0.0298168	NTSR1/PHOX2A/CCBE1/TMPRSS11D/TLX3/SFTPD/SFTPB/SFTPA1/SFTPC	9
BP	GO:0033046	negative regulation of sister chromatid segregation	7/733	43/18723	0.00129038	0.0350396	0.0298168	PLK1/CENPF/BUB1B/CDT1/AURKB/NDC80/PRAP1	7
BP	GO:0033048	negative regulation of mitotic sister chromatid segregation	7/733	43/18723	0.00129038	0.0350396	0.0298168	PLK1/CENPF/BUB1B/CDT1/AURKB/NDC80/PRAP1	7
BP	GO:0045840	positive regulation of mitotic nuclear division	7/733	43/18723	0.00129038	0.0350396	0.0298168	ESPL1/CDT1/IL1A/PRAP1/EREG/HOXA13/INS	7
BP	GO:1903793	positive regulation of anion transport	7/733	43/18723	0.00129038	0.0350396	0.0298168	NTSR1/SLC38A3/CYP4F2/AVP/PLA2G10/ACE2/CYP4A11	7
BP	GO:2000816	negative regulation of mitotic sister chromatid separation	7/733	43/18723	0.00129038	0.0350396	0.0298168	PLK1/CENPF/BUB1B/CDT1/AURKB/NDC80/PRAP1	7
BP	GO:0050000	chromosome localization	10/733	82/18723	0.0013358	0.0359597	0.0305997	SPAG5/CDCA5/CENPE/CENPF/KIF14/CDT1/KIFC1/AURKB/NDC80/KIF2C	10
BP	GO:0019934	cGMP-mediated signaling	6/733	32/18723	0.00133705	0.0359597	0.0305997	RUNDC3A/HTR2C/MTNR1B/NPPB/KCNC2/INS	6
BP	GO:0051412	response to corticosterone	5/733	22/18723	0.0013711	0.0366999	0.0312296	FOSL1/TH/NEFL/HSD3B1/UCN3	5
BP	GO:0050433	regulation of catecholamine secretion	8/733	56/18723	0.00143054	0.0369271	0.0314229	SYT1/CHRNB2/CHGA/SYT5/SYT4/SYT13/HRH3/AGTR2	8
BP	GO:0051784	negative regulation of nuclear division	8/733	56/18723	0.00143054	0.0369271	0.0314229	PLK1/CENPF/BUB1B/CDT1/AURKB/NDC80/BMP7/PRAP1	8
BP	GO:0055078	sodium ion homeostasis	8/733	56/18723	0.00143054	0.0369271	0.0314229	SPX/TAC1/IL1A/NPPB/CYP4F2/AVP/CYP4A11/AGTR2	8
BP	GO:0035270	endocrine system development	13/733	127/18723	0.00143536	0.0369271	0.0314229	INSM1/NR5A1/CDH2/NKX2-5/ASCL1/CGA/NEUROD1/SIX3/OTP/NEUROG3/GIP/RFX6/NKX2-2	13
BP	GO:0006865	amino acid transport	14/733	143/18723	0.00147488	0.0369271	0.0314229	NTSR1/SLC7A5/SV2A/SLC38A3/SLC1A6/SLC38A8/SLC6A17/SLC32A1/SLC6A15/HRH3/AVP/ACE2/OCA2/SLC6A18	14
BP	GO:0003312	pancreatic PP cell differentiation	2/733	2/18723	0.00153069	0.0369271	0.0314229	NEUROD1/NKX2-2	2
BP	GO:0003326	pancreatic A cell fate commitment	2/733	2/18723	0.00153069	0.0369271	0.0314229	NEUROD1/NKX2-2	2
BP	GO:0003329	pancreatic PP cell fate commitment	2/733	2/18723	0.00153069	0.0369271	0.0314229	NEUROD1/NKX2-2	2
BP	GO:0021586	pons maturation	2/733	2/18723	0.00153069	0.0369271	0.0314229	CDK5R1/CDK5R2	2
BP	GO:0021718	superior olivary nucleus development	2/733	2/18723	0.00153069	0.0369271	0.0314229	CDK5R1/CDK5R2	2
BP	GO:0021722	superior olivary nucleus maturation	2/733	2/18723	0.00153069	0.0369271	0.0314229	CDK5R1/CDK5R2	2
BP	GO:0021893	cerebral cortex GABAergic interneuron fate commitment	2/733	2/18723	0.00153069	0.0369271	0.0314229	DLX2/DLX1	2
BP	GO:0052314	phytoalexin metabolic process	2/733	2/18723	0.00153069	0.0369271	0.0314229	TH/DDC	2
BP	GO:0060621	negative regulation of cholesterol import	2/733	2/18723	0.00153069	0.0369271	0.0314229	APOA2/APOC3	2
BP	GO:0061104	adrenal chromaffin cell differentiation	2/733	2/18723	0.00153069	0.0369271	0.0314229	INSM1/ASCL1	2
BP	GO:0061402	positive regulation of transcription from RNA polymerase II promoter in response to acidic pH	2/733	2/18723	0.00153069	0.0369271	0.0314229	SLC38A3/PCK1	2
BP	GO:0072216	positive regulation of metanephros development	2/733	2/18723	0.00153069	0.0369271	0.0314229	RET/PAX2	2
BP	GO:0072298	regulation of metanephric glomerulus development	2/733	2/18723	0.00153069	0.0369271	0.0314229	RET/PAX2	2
BP	GO:0072300	positive regulation of metanephric glomerulus development	2/733	2/18723	0.00153069	0.0369271	0.0314229	RET/PAX2	2
BP	GO:0099607	lateral attachment of mitotic spindle microtubules to kinetochore	2/733	2/18723	0.00153069	0.0369271	0.0314229	CENPE/AURKB	2
BP	GO:1902871	positive regulation of amacrine cell differentiation	2/733	2/18723	0.00153069	0.0369271	0.0314229	DLX2/DLX1	2
BP	GO:1904692	positive regulation of type B pancreatic cell proliferation	2/733	2/18723	0.00153069	0.0369271	0.0314229	PTPRN/REG1A	2
BP	GO:2000910	negative regulation of sterol import	2/733	2/18723	0.00153069	0.0369271	0.0314229	APOA2/APOC3	2
BP	GO:0048048	embryonic eye morphogenesis	6/733	33/18723	0.00158081	0.0378116	0.0321755	FBN2/TH/BMP7/WNT16/SIX3/PAX2	6
BP	GO:1902692	regulation of neuroblast proliferation	6/733	33/18723	0.00158081	0.0378116	0.0321755	ASPM/FOXG1/VAX1/SIX3/OTP/LRRK2	6
BP	GO:0060042	retina morphogenesis in camera-type eye	8/733	57/18723	0.00160807	0.0383008	0.0325918	CALB1/DSCAM/LHX1/RPE65/PTF1A/MEGF11/RS1/HCN1	8
BP	GO:0051302	regulation of cell division	16/733	177/18723	0.0016336	0.0387445	0.0329694	KIF18B/PLK4/E2F7/PLK1/KIF14/PRC1/AURKB/KIF23/ASPM/IL1A/FSD1/EREG/FGF5/FGF4/NLRP5/SUSD2	16
BP	GO:1901654	response to ketone	17/733	194/18723	0.00166312	0.0388172	0.0330313	DNMT3B/HOXD13/FOSL1/ADCY5/F7/TH/NEFL/PCK1/CPS1/HSD3B1/NKX2-2/AVP/ADCY2/PTGFR/AGTR2/UCN3/GABRB1	17
BP	GO:0021549	cerebellum development	11/733	99/18723	0.00169063	0.0388172	0.0330313	KIF14/CDK5R1/NLGN4X/LHX1/GBX2/CDK5R2/WNT7A/NEUROD1/PTF1A/LMX1A/AGTR2	11
BP	GO:0021544	subpallium development	5/733	23/18723	0.00169612	0.0388172	0.0330313	DLX2/CNTNAP2/ASCL1/DLX1/LRRK2	5
BP	GO:0021884	forebrain neuron development	5/733	23/18723	0.00169612	0.0388172	0.0330313	SEMA3A/GBX2/FOXG1/LHX8/SOX1	5
BP	GO:0035812	renal sodium excretion	5/733	23/18723	0.00169612	0.0388172	0.0330313	SPX/TAC1/NPPB/AVP/AGTR2	5
BP	GO:0046189	phenol-containing compound biosynthetic process	7/733	45/18723	0.00169842	0.0388172	0.0330313	INSM1/TH/TPH2/HAND2/DDC/OCA2/AGTR2	7
BP	GO:0051985	negative regulation of chromosome segregation	7/733	45/18723	0.00169842	0.0388172	0.0330313	PLK1/CENPF/BUB1B/CDT1/AURKB/NDC80/PRAP1	7
BP	GO:1905819	negative regulation of chromosome separation	7/733	45/18723	0.00169842	0.0388172	0.0330313	PLK1/CENPF/BUB1B/CDT1/AURKB/NDC80/PRAP1	7
BP	GO:0008645	hexose transmembrane transport	12/733	114/18723	0.00169881	0.0388172	0.0330313	SLC5A11/TERT/FGF19/GIP/ADIPOQ/FGF21/POU4F2/INS/SLC2A2/SLC5A9/PLA2G1B/ITLN1	12
BP	GO:1903532	positive regulation of secretion by cell	22/733	282/18723	0.00173514	0.0394866	0.0336009	NTSR1/CD177/TAC1/SYT1/CHRNB2/CDK5R2/IL1A/SLC30A8/GALR1/FGA/SYT4/GIP/GCG/RFX6/INS/AVP/SYBU/PLA2G1B/PLA2G10/CASR/CPB2/UCN3	22
BP	GO:0007405	neuroblast proliferation	8/733	58/18723	0.0018026	0.0406925	0.0346271	ASPM/ASCL1/FOXG1/VAX1/SIX3/OTP/LRRK2/HHIP	8
BP	GO:0050432	catecholamine secretion	8/733	58/18723	0.0018026	0.0406925	0.0346271	SYT1/CHRNB2/CHGA/SYT5/SYT4/SYT13/HRH3/AGTR2	8
BP	GO:0001655	urogenital system development	25/733	338/18723	0.00183255	0.0411258	0.0349957	CALB1/CENPF/LIN28A/FOXD1/HOXD13/HOXD11/LHX1/GREB1L/CER1/BMP7/RET/SERPINB5/SERPINB7/HOXA13/ADIPOQ/PAX2/HOXA11/CTSH/ZBTB16/LRRK2/CYP4A11/IRX1/CYP4A22/AGTR2/AQP2	25
BP	GO:0042573	retinoic acid metabolic process	6/733	34/18723	0.00185691	0.0411258	0.0349957	CRABP1/UGT1A8/CYP1A1/ADH1B/ADH1A/ADH1C	6
BP	GO:0002225	positive regulation of antimicrobial peptide production	3/733	7/18723	0.00185838	0.0411258	0.0349957	IL17A/KLK5/PGC	3
BP	GO:0003253	cardiac neural crest cell migration involved in outflow tract morphogenesis	3/733	7/18723	0.00185838	0.0411258	0.0349957	BMP7/HAND2/FOLR1	3
BP	GO:0042421	norepinephrine biosynthetic process	3/733	7/18723	0.00185838	0.0411258	0.0349957	INSM1/TH/HAND2	3
BP	GO:0015850	organic hydroxy compound transport	22/733	284/18723	0.00189612	0.0417965	0.0355665	TAC1/RAB3B/SYT1/NPC1L1/CHRNB2/SLC5A11/SLC5A12/GALR1/CHGA/APOA2/SYT5/SYT4/APOC3/SYT13/ADIPOQ/HRH3/NPC2/PLA2G10/SLC10A2/AGTR2/AQP2/SLCO1B7	22
BP	GO:0031018	endocrine pancreas development	7/733	46/18723	0.00193677	0.0423603	0.0360462	INSM1/CDH2/NEUROD1/NEUROG3/GIP/RFX6/NKX2-2	7
BP	GO:0033047	regulation of mitotic sister chromatid segregation	7/733	46/18723	0.00193677	0.0423603	0.0360462	PLK1/CENPF/BUB1B/CDT1/AURKB/NDC80/PRAP1	7
BP	GO:0015749	monosaccharide transmembrane transport	12/733	116/18723	0.00197126	0.0429476	0.036546	SLC5A11/TERT/FGF19/GIP/ADIPOQ/FGF21/POU4F2/INS/SLC2A2/SLC5A9/PLA2G1B/ITLN1	12
BP	GO:0019369	arachidonic acid metabolic process	8/733	59/18723	0.00201524	0.043568	0.0370739	CYP4F3/CYP1A1/CYP4F2/CBR1/EPHX1/PLA2G10/CYP4A11/CYP4A22	8
BP	GO:0046324	regulation of glucose import	8/733	59/18723	0.00201524	0.043568	0.0370739	TERT/FGF19/ADIPOQ/FGF21/POU4F2/INS/PLA2G1B/ITLN1	8
BP	GO:0099504	synaptic vesicle cycle	16/733	181/18723	0.00205561	0.0442705	0.0376717	CDK5R1/NLGN4X/RAB3B/SV2A/PACSIN1/SYT1/CDH2/TH/WNT7A/RIMS2/DDC/CPLX2/SYT5/SH3GL2/SLC32A1/LRRK2	16
BP	GO:0044062	regulation of excretion	5/733	24/18723	0.00207424	0.0443319	0.0377239	SPX/TAC1/NPPB/AVP/AGTR2	5
BP	GO:1903861	positive regulation of dendrite extension	5/733	24/18723	0.00207424	0.0443319	0.0377239	SYT1/RIMS2/SYT4/CACNG7/REG1A	5
BP	GO:0044070	regulation of anion transport	10/733	87/18723	0.00209825	0.0446753	0.0380162	NTSR1/SV2A/SLC38A3/CYP4F2/HRH3/AVP/PLA2G10/ACE2/CYP4A11/AGTR2	10
BP	GO:0007188	adenylate cyclase-modulating G protein-coupled receptor signaling pathway	19/733	233/18723	0.00211448	0.0448509	0.0381656	CALCB/CALCA/UCN2/GRM4/ADCY5/GNAT1/GALR1/CHGA/GALR3/GIP/GCG/IAPP/HRH3/ADCY2/CASR/PTGFR/SCTR/RXFP2/UCN3	19
BP	GO:0051937	catecholamine transport	9/733	73/18723	0.00212582	0.0449219	0.038226	RAB3B/SYT1/CHRNB2/CHGA/SYT5/SYT4/SYT13/HRH3/AGTR2	9
BP	GO:0098801	regulation of renal system process	6/733	35/18723	0.00216803	0.0456423	0.0388391	SPX/TAC1/NPPB/ADIPOQ/AVP/AGTR2	6
BP	GO:0072224	metanephric glomerulus development	4/733	15/18723	0.00225132	0.0472189	0.0401807	LHX1/RET/ADIPOQ/PAX2	4
BP	GO:0034219	carbohydrate transmembrane transport	12/733	118/18723	0.00227851	0.047581	0.0404887	SLC5A11/TERT/FGF19/GIP/ADIPOQ/FGF21/POU4F2/INS/SLC2A2/SLC5A9/PLA2G1B/ITLN1	12
BP	GO:0060562	epithelial tube morphogenesis	24/733	325/18723	0.00228551	0.047581	0.0404887	FOXD1/HOXD11/LHX1/LHX2/MYCN/GBX2/GREB1L/NKX2-5/BMP7/RET/HAND2/ZIC3/PAX2/TBX20/HOXA11/CTSH/FOLR1/CASR/HHIP/IRX1/HAND1/AGTR2/TRIM71/NOTO	24
BP	GO:0099003	vesicle-mediated transport in synapse	17/733	200/18723	0.0022995	0.0476955	0.0405862	CDK5R1/NLGN4X/RAB3B/CALY/SV2A/PACSIN1/SYT1/CDH2/TH/WNT7A/RIMS2/DDC/CPLX2/SYT5/SH3GL2/SLC32A1/LRRK2	17
BP	GO:0019233	sensory perception of pain	11/733	103/18723	0.00232465	0.04804	0.0408794	NTSR1/CALCA/SPX/TAC1/BDKRB1/CHRNB2/TRPA1/GIP/IAPP/GRIN2A/HOXD1	11
BP	GO:0031960	response to corticosteroid	15/733	167/18723	0.00239607	0.0493345	0.0419809	DNMT3B/FOSL1/CTSV/TH/TPH2/NEFL/APOA2/PCK1/ADIPOQ/CPS1/HSD3B1/ALPL/ALDH3A1/AGTR2/UCN3	15
BP	GO:0007051	spindle organization	16/733	184/18723	0.00242877	0.0497458	0.0423309	SPAG5/CENPE/TPX2/KIF11/PLK1/ESPL1/KIF4A/PRC1/KIFC1/AURKB/KIF23/MYBL2/NDC80/ASPM/AUNIP/FSD1	16
BP	GO:0050767	regulation of neurogenesis	26/733	364/18723	0.00243375	0.0497458	0.0423309	CDK5R1/XRCC2/LIN28A/ASPM/DLX2/DSCAM/SEMA3A/LHX2/MYCN/DLL3/HES2/POU4F1/NEURL1/ASCL1/SLITRK1/WNT7A/BMP7/NEFL/L1CAM/DLX1/FOXG1/VAX1/F2/OTP/POU4F2/NKX2-2	26
CC	GO:0042599	lamellar body	7/780	17/19550	2.14612e-06	0.00123831	0.00101659	KLK5/CTSH/NAPSA/SFTPB/SPINK5/SFTPA1/SFTPC	7
CC	GO:0001533	cornified envelope	10/780	45/19550	8.656e-06	0.00249725	0.0020501	DSG3/TCHH/PI3/DSC3/SPRR1B/SPRR2A/SPRR2D/SPRR3/SPRR2F/SPRR2E	10
CC	GO:0044306	neuron projection terminus	17/780	141/19550	4.78221e-05	0.00461134	0.00378565	CALB1/NTSR1/CALCA/PACSIN1/SYT1/TH/PTPRN/KCNK2/CPLX2/SYT4/SLC32A1/NTS/SCGN/KCNC2/CASR/LRRK2/UCN3	17
CC	GO:0030133	transport vesicle	34/780	412/19550	5.45523e-05	0.00461134	0.00378565	SCG3/VGF/SPX/RAB3B/SV2A/KCNK9/SYT1/GABRA2/TH/PCSK1/SVOP/TRIM9/SLC30A8/PTPRN/DDC/SLC6A17/CHGA/SYT5/SYT4/SH3GL2/SLC32A1/SYT13/NTS/SCGN/DEFA5/INS/GAD2/FOLR1/PCSK2/TMEM163/LRRK2/LGI3/GRIN2A/AQP2	34
CC	GO:0000940	outer kinetochore	5/780	12/19550	6.25534e-05	0.00461134	0.00378565	PLK1/CENPF/BUB1B/SKA1/NDC80	5
CC	GO:0098992	neuronal dense core vesicle	5/780	12/19550	6.25534e-05	0.00461134	0.00378565	SCG2/CHGA/SYT5/SYT4/NPY	5
CC	GO:0031045	dense core granule	7/780	27/19550	6.91001e-05	0.00461134	0.00378565	SCG2/SPX/SYT1/CHGA/SYT5/SYT4/NPY	7
CC	GO:0016324	apical plasma membrane	31/780	367/19550	7.49394e-05	0.00461134	0.00378565	ASPM/SLC7A5/RHCG/NPC1L1/CDH2/UPK2/SLC38A3/TF/UPK1B/SLC5A12/ANXA13/GNAT1/KCNK2/OTOG/GP2/SLC17A4/KCNC2/CYP4F2/UMOD/SLC2A2/FOLR1/SLC10A2/SLC26A9/SLC4A5/ACE2/CASR/CYP4A11/CD300LG/LCT/SLC6A18/AQP2	31
CC	GO:0097208	alveolar lamellar body	4/780	7/19550	7.99193e-05	0.00461134	0.00378565	CTSH/NAPSA/SFTPB/SFTPC	4
CC	GO:0097486	multivesicular body lumen	4/780	7/19550	7.99193e-05	0.00461134	0.00378565	CTSH/NAPSA/SFTPB/SFTPC	4
CC	GO:0043679	axon terminus	15/780	122/19550	0.000104917	0.00550338	0.00451796	CALB1/NTSR1/CALCA/PACSIN1/TH/PTPRN/KCNK2/CPLX2/SLC32A1/NTS/SCGN/KCNC2/CASR/LRRK2/UCN3	15
CC	GO:0150034	distal axon	26/780	294/19550	0.000134078	0.00644689	0.00529253	CALB1/NTSR1/CDK5R1/CALCA/FSCN1/DSCAM/PACSIN1/CDK5R2/OTX2/ELAVL4/IGF2BP1/TH/NEFL/L1CAM/PTPRN/KCNK2/CPLX2/SLC32A1/NTS/SCGN/KCNC2/RASGRF1/REG1A/CASR/LRRK2/UCN3	26
CC	GO:0031225	anchored component of membrane	18/780	170/19550	0.000158849	0.00705045	0.00578801	NTNG2/CD109/CD177/GPC2/RAB3B/MDGA2/PSCA/GP2/LYPD4/ALPI/GAD2/UMOD/FOLR1/MSLN/ALPL/CEACAM8/TREH/ITLN1	18
CC	GO:0099060	integral component of postsynaptic specialization membrane	11/780	75/19550	0.000180988	0.00745929	0.00612365	NLGN4X/CHRNB2/CDH2/SLITRK1/LRRTM3/GABRA2/CHRNA9/GABRA3/CACNG7/GABRA1/GRIN2A	11
CC	GO:0098948	intrinsic component of postsynaptic specialization membrane	11/780	78/19550	0.000257915	0.00915755	0.00751783	NLGN4X/CHRNB2/CDH2/SLITRK1/LRRTM3/GABRA2/CHRNA9/GABRA3/CACNG7/GABRA1/GRIN2A	11
CC	GO:0005883	neurofilament	4/780	9/19550	0.000269807	0.00915755	0.00751783	NEFM/INA/NEFL/NEFH	4
CC	GO:0031906	late endosome lumen	4/780	9/19550	0.000269807	0.00915755	0.00751783	CTSH/NAPSA/SFTPB/SFTPC	4
CC	GO:0098982	GABA-ergic synapse	10/780	69/19550	0.000389293	0.0105468	0.00865832	CALB1/NLGN4X/SV2A/SLITRK1/GABRA2/SLC6A17/GABRA3/SLC32A1/GABRA1/GABRB1	10
CC	GO:0030285	integral component of synaptic vesicle membrane	7/780	35/19550	0.000396274	0.0105468	0.00865832	SV2A/SYT1/GABRA2/SLC6A17/SYT4/SLC32A1/TMEM163	7
CC	GO:0031904	endosome lumen	7/780	35/19550	0.000396274	0.0105468	0.00865832	PRL/INS/GH2/CTSH/NAPSA/SFTPB/SFTPC	7
CC	GO:0030672	synaptic vesicle membrane	13/780	109/19550	0.000402131	0.0105468	0.00865832	RAB3B/SV2A/SYT1/GABRA2/SVOP/SLC6A17/SYT5/SYT4/SH3GL2/SLC32A1/GAD2/TMEM163/LRRK2	13
CC	GO:0099501	exocytic vesicle membrane	13/780	109/19550	0.000402131	0.0105468	0.00865832	RAB3B/SV2A/SYT1/GABRA2/SVOP/SLC6A17/SYT5/SYT4/SH3GL2/SLC32A1/GAD2/TMEM163/LRRK2	13
CC	GO:0098563	intrinsic component of synaptic vesicle membrane	8/780	47/19550	0.000489641	0.0122836	0.0100841	RAB3B/SV2A/SYT1/GABRA2/SLC6A17/SYT4/SLC32A1/TMEM163	8
CC	GO:0008021	synaptic vesicle	19/780	206/19550	0.000617702	0.0148506	0.0121915	RAB3B/SV2A/KCNK9/SYT1/GABRA2/TH/SVOP/TRIM9/DDC/SLC6A17/SYT5/SYT4/SH3GL2/SLC32A1/GAD2/TMEM163/LRRK2/LGI3/GRIN2A	19
CC	GO:0070382	exocytic vesicle	20/780	224/19550	0.00067952	0.014965	0.0122854	RAB3B/SV2A/KCNK9/SYT1/GABRA2/TH/SVOP/TRIM9/DDC/SLC6A17/SYT5/SYT4/SH3GL2/SLC32A1/SYT13/GAD2/TMEM163/LRRK2/LGI3/GRIN2A	20
CC	GO:0045177	apical part of cell	32/780	435/19550	0.00069157	0.014965	0.0122854	ASPM/SLC7A5/CTSV/RHCG/NPC1L1/CDH2/UPK2/SLC38A3/TF/UPK1B/SLC5A12/ANXA13/GNAT1/KCNK2/OTOG/GP2/SLC17A4/KCNC2/CYP4F2/UMOD/SLC2A2/FOLR1/SLC10A2/SLC26A9/SLC4A5/ACE2/CASR/CYP4A11/CD300LG/LCT/SLC6A18/AQP2	32
CC	GO:0045111	intermediate filament cytoskeleton	22/780	258/19550	0.000700269	0.014965	0.0122854	KRT81/NEFM/ADCY5/KRT14/INA/KRT40/NEFL/SLC1A6/NEFH/KRT6B/KRTAP2-3/CASP14/KRT20/KRTAP3-1/KRT6A/HOXA13/KRT34/KRT37/KRTAP1-1/KRTAP5-5/KRT38/KRT27	22
CC	GO:1902711	GABA-A receptor complex	5/780	19/19550	0.000727583	0.0149934	0.0123087	GABRQ/GABRA2/GABRA3/GABRA1/GABRB1	5
CC	GO:0030658	transport vesicle membrane	19/780	212/19550	0.000874975	0.017409	0.0142918	SCG3/RAB3B/SV2A/SYT1/GABRA2/SVOP/SLC30A8/PTPRN/SLC6A17/SYT5/SYT4/SH3GL2/SLC32A1/SCGN/GAD2/FOLR1/TMEM163/LRRK2/AQP2	19
CC	GO:1902710	GABA receptor complex	5/780	20/19550	0.000938494	0.0180504	0.0148183	GABRQ/GABRA2/GABRA3/GABRA1/GABRB1	5
CC	GO:0005882	intermediate filament	19/780	217/19550	0.00115489	0.0214959	0.0176469	KRT81/NEFM/KRT14/INA/KRT40/NEFL/NEFH/KRT6B/KRTAP2-3/CASP14/KRT20/KRTAP3-1/KRT6A/KRT34/KRT37/KRTAP1-1/KRTAP5-5/KRT38/KRT27	19
CC	GO:0043195	terminal bouton	8/780	55/19550	0.00143266	0.0258327	0.0212071	CALB1/NTSR1/CALCA/TH/CPLX2/SCGN/KCNC2/LRRK2	8
CC	GO:0098675	intrinsic component of neuronal dense core vesicle membrane	2/780	2/19550	0.00158987	0.0262101	0.021517	SYT5/SYT4	2
CC	GO:0098956	intrinsic component of dense core granule membrane	2/780	2/19550	0.00158987	0.0262101	0.021517	SYT5/SYT4	2
CC	GO:0099160	postsynaptic intermediate filament cytoskeleton	2/780	2/19550	0.00158987	0.0262101	0.021517	NEFL/NEFH	2
CC	GO:1990023	mitotic spindle midzone	4/780	14/19550	0.00182686	0.0292805	0.0240376	CENPE/KIF18B/PRC1/AURKB	4
CC	GO:0000793	condensed chromosome	20/780	244/19550	0.00192752	0.0300589	0.0246766	SPAG5/MKI67/CENPE/PLK1/CENPF/BUB1B/CDT1/NCAPG/KNL1/SKA1/AURKB/TOP2A/HJURP/NDC80/KIF2C/STAG3/SMC1B/MEI4/FAM9B/CDX2	20
CC	GO:0072686	mitotic spindle	15/780	161/19550	0.00201384	0.0305786	0.0251033	SPAG5/CENPE/TPX2/KIF18B/KIF11/PLK1/ESPL1/PRC1/KIFC1/SKA1/AURKB/KIF23/CKAP2L/ASPM/HEPACAM2	15
CC	GO:0034702	ion channel complex	22/780	282/19550	0.00219958	0.0325425	0.0267155	BEST3/SCN3A/CHRNB2/GABRQ/KCNF1/CNTNAP2/GABRA2/KCNK2/GRIA2/CHRNA9/KCNJ3/GABRA3/CACNG7/KCNC2/OLFM3/GABRA1/CACNA2D2/LRRC55/LRRC52/GRIN2A/HCN1/GABRB1	22
CC	GO:0099634	postsynaptic specialization membrane	12/780	117/19550	0.00248127	0.0354917	0.0291367	NLGN4X/CHRNB2/CDH2/SLITRK1/LRRTM3/GABRA2/GRIA2/CHRNA9/GABRA3/CACNG7/GABRA1/GRIN2A	12
CC	GO:0000775	chromosome, centromeric region	17/780	198/19550	0.00252194	0.0354917	0.0291367	SPAG5/CDCA5/CENPE/PLK1/CENPF/BUB1B/CDT1/NCAPG/KNL1/SKA1/AURKB/TOP2A/HJURP/NDC80/KIF2C/STAG3/SMC1B	17
CC	GO:0051233	spindle midzone	6/780	36/19550	0.00276771	0.0380231	0.0312148	CENPE/KIF18B/PLK1/KIF14/PRC1/AURKB	6
CC	GO:0061200	clathrin-sculpted gamma-aminobutyric acid transport vesicle	3/780	8/19550	0.00304771	0.0390784	0.0320812	SYT1/SLC32A1/GAD2	3
CC	GO:0061202	clathrin-sculpted gamma-aminobutyric acid transport vesicle membrane	3/780	8/19550	0.00304771	0.0390784	0.0320812	SYT1/SLC32A1/GAD2	3
CC	GO:0098981	cholinergic synapse	3/780	8/19550	0.00304771	0.0390784	0.0320812	CHRNB2/NEFL/CHRNA9	3
CC	GO:0045334	clathrin-coated endocytic vesicle	10/780	91/19550	0.00335988	0.0421445	0.0345983	SYT1/TF/EREG/SH3GL2/AVP/SFTPD/SFTPB/SFTPA1/SFTPC/CD207	10
CC	GO:0062023	collagen-containing extracellular matrix	29/780	425/19550	0.00364565	0.0447562	0.0367423	NTNG2/INHBE/GPC2/COL2A1/TMEFF1/COL7A1/CDH2/FBN2/F7/COCH/S100A7/BMP7/L1CAM/SERPINA5/ADAMTS20/F2/FGA/ANXA8/APOC3/PRSS1/ADIPOQ/SERPINB12/CTSH/ELANE/SLPI/PRG4/ORM2/LEFTY2/ORM1	29
CC	GO:0005771	multivesicular body	8/780	64/19550	0.00380607	0.0457521	0.0375599	CTSH/SFTPD/NAPSA/SFTPB/LRRK2/CD300LG/SFTPA1/SFTPC	8
CC	GO:0060077	inhibitory synapse	4/780	17/19550	0.00394858	0.0464966	0.038171	NLGN4X/GABRA2/SLC32A1/GAD2	4
MF	GO:0005179	hormone activity	25/743	122/18368	1.61607e-11	1.6096e-08	1.3677e-08	VGF/CALCB/CALCA/SPX/INHBE/INSL6/UCN2/CGA/CHGB/GNRH2/RETNLB/NPPB/GIP/NTS/GCG/ADIPOQ/PRL/INS/IAPP/CSH2/AVP/NPY/GH2/CGB2/UCN3	25
MF	GO:0004867	serine-type endopeptidase inhibitor activity	20/743	98/18368	1.86973e-09	9.31125e-07	7.91191e-07	CD109/COL7A1/PI3/A2ML1/SERPINB4/SERPINA5/SERPINB5/SERPINA11/SERPINB7/SERPINB3/SERPINB13/WFDC8/SERPINB12/SERPIND1/SLPI/SPINK5/SPINK14/WFDC5/SPINK7/SERPINA7	20
MF	GO:0048018	receptor ligand activity	48/743	487/18368	1.2017e-08	3.98964e-06	3.39006e-06	VGF/CALCB/CALCA/SCG2/SPX/INHBE/INSL6/SEMA3A/UCN2/IL1A/CGA/CER1/CHGB/WNT7A/BMP7/GNRH2/IL17C/RETNLB/WNT16/EREG/FGF5/F2/FGF4/FGF19/IL17A/IL36RN/NPPB/GIP/IFNE/PF4V1/NTS/GCG/ADIPOQ/PRL/FGF21/IFNL2/INS/IAPP/CSH2/AVP/NPY/GH2/CGB2/SCGB3A1/REG1A/LEFTY2/UCN3/IL36A	48
MF	GO:0030546	signaling receptor activator activity	48/743	495/18368	2.01161e-08	5.0089e-06	4.25613e-06	VGF/CALCB/CALCA/SCG2/SPX/INHBE/INSL6/SEMA3A/UCN2/IL1A/CGA/CER1/CHGB/WNT7A/BMP7/GNRH2/IL17C/RETNLB/WNT16/EREG/FGF5/F2/FGF4/FGF19/IL17A/IL36RN/NPPB/GIP/IFNE/PF4V1/NTS/GCG/ADIPOQ/PRL/FGF21/IFNL2/INS/IAPP/CSH2/AVP/NPY/GH2/CGB2/SCGB3A1/REG1A/LEFTY2/UCN3/IL36A	48
MF	GO:0004866	endopeptidase inhibitor activity	25/743	180/18368	7.17267e-08	1.4288e-05	1.21407e-05	CD109/COL7A1/LCN1/PI3/A2ML1/SERPINB4/SERPINA5/SERPINB5/SERPINA11/SERPINB7/SERPINB3/VIL1/SERPINB13/WFDC8/CARD18/SERPINB12/AVP/SERPIND1/CST5/SLPI/SPINK5/SPINK14/WFDC5/SPINK7/SERPINA7	25
MF	GO:0030414	peptidase inhibitor activity	25/743	187/18368	1.52571e-07	2.53267e-05	2.15205e-05	CD109/COL7A1/LCN1/PI3/A2ML1/SERPINB4/SERPINA5/SERPINB5/SERPINA11/SERPINB7/SERPINB3/VIL1/SERPINB13/WFDC8/CARD18/SERPINB12/AVP/SERPIND1/CST5/SLPI/SPINK5/SPINK14/WFDC5/SPINK7/SERPINA7	25
MF	GO:0061135	endopeptidase regulator activity	25/743	194/18368	3.11762e-07	4.43593e-05	3.76927e-05	CD109/COL7A1/LCN1/PI3/A2ML1/SERPINB4/SERPINA5/SERPINB5/SERPINA11/SERPINB7/SERPINB3/VIL1/SERPINB13/WFDC8/CARD18/SERPINB12/AVP/SERPIND1/CST5/SLPI/SPINK5/SPINK14/WFDC5/SPINK7/SERPINA7	25
MF	GO:0061134	peptidase regulator activity	26/743	230/18368	2.30497e-06	0.000286969	0.000243842	CD109/COL7A1/LCN1/PI3/A2ML1/SERPINB4/SERPINA5/SERPINB5/SERPINA11/SERPINB7/SERPINB3/VIL1/SERPINB13/WFDC8/CARD18/SERPINB12/AVP/SERPIND1/CTSH/CST5/SLPI/SPINK5/SPINK14/WFDC5/SPINK7/SERPINA7	26
MF	GO:0001228	DNA-binding transcription activator activity, RNA polymerase II-specific	40/743	450/18368	2.82061e-06	0.000312148	0.000265236	MYBL2/DLX2/CTCFL/FOXD1/HOXD13/FOSL1/HOXA1/LHX2/MYCN/HOXA9/GBX2/PAX9/OTX2/RAX/POU4F1/HOXD8/NKX2-5/HOXD10/ONECUT3/ALX1/HOXB1/HAND2/NEUROD1/PTF1A/SIX3/ZNF99/NEUROG3/HOXA13/RFX6/LMX1A/ZIC3/TBX20/ZNF729/POU4F2/NKX2-2/ZBTB16/PRDM16/IRX6/HAND1/SOX1	40
MF	GO:0001216	DNA-binding transcription activator activity	40/743	456/18368	3.89865e-06	0.000388306	0.000329949	MYBL2/DLX2/CTCFL/FOXD1/HOXD13/FOSL1/HOXA1/LHX2/MYCN/HOXA9/GBX2/PAX9/OTX2/RAX/POU4F1/HOXD8/NKX2-5/HOXD10/ONECUT3/ALX1/HOXB1/HAND2/NEUROD1/PTF1A/SIX3/ZNF99/NEUROG3/HOXA13/RFX6/LMX1A/ZIC3/TBX20/ZNF729/POU4F2/NKX2-2/ZBTB16/PRDM16/IRX6/HAND1/SOX1	40
MF	GO:0004252	serine-type endopeptidase activity	21/743	174/18368	7.73523e-06	0.00070039	0.000595132	PRSS3/CTSV/KLK1/F7/TMPRSS11D/PCSK1/KLK6/KLK2/MMP10/PRSS2/F2/KLK12/PRSS1/KLK15/KLK5/TMPRSS11F/CTSH/PCSK2/HP/ELANE/F11	21
MF	GO:0017171	serine hydrolase activity	22/743	195/18368	1.40568e-05	0.00116672	0.000991376	PRSS3/CTSV/KLK1/F7/TMPRSS11D/PCSK1/KLK6/KLK2/MMP10/PRSS2/F2/KLK12/PRSS1/KLK15/KLK5/TMPRSS11F/CTSH/PCSK2/HP/ELANE/F11/AADAC	22
MF	GO:0008236	serine-type peptidase activity	21/743	191/18368	3.22903e-05	0.00247393	0.00210214	PRSS3/CTSV/KLK1/F7/TMPRSS11D/PCSK1/KLK6/KLK2/MMP10/PRSS2/F2/KLK12/PRSS1/KLK15/KLK5/TMPRSS11F/CTSH/PCSK2/HP/ELANE/F11	21
MF	GO:0099184	structural constituent of postsynaptic intermediate filament cytoskeleton	3/743	3/18368	6.5932e-05	0.00469059	0.00398566	INA/NEFL/NEFH	3
MF	GO:0120250	fatty acid omega-hydroxylase activity	4/743	7/18368	8.43003e-05	0.00559754	0.00475631	CYP4F3/CYP4F2/CYP4A11/CYP4A22	4
MF	GO:0042826	histone deacetylase binding	15/743	127/18368	0.000191258	0.0119058	0.0101165	INSM1/DNMT3B/TOP2A/MAGEA10/MAGEA1/MAGEA8/MAGEA9B/MAGEA2B/MAGEA11/MAGEA12/MAGEA3/MAGEA6/MAGEA4/MAGEA9/MAGEA2	15
MF	GO:0030594	neurotransmitter receptor activity	13/743	111/18368	0.000544917	0.0319257	0.0271277	CHRNB2/GABRQ/GABRA2/OR10H1/GRIA2/HTR2C/CHRNA9/GABRA3/OR6T1/HRH3/GABRA1/GRIN2A/GABRB1	13
MF	GO:0018685	alkane 1-monooxygenase activity	3/743	5/18368	0.000620111	0.0325069	0.0276216	CYP4F2/CYP4A11/CYP4A22	3
MF	GO:0050051	leukotriene-B4 20-monooxygenase activity	3/743	5/18368	0.000620111	0.0325069	0.0276216	CYP4F3/CYP4F2/CYP4A11	3
MF	GO:0008199	ferric iron binding	4/743	11/18368	0.000697883	0.0335168	0.0284797	RRM2/TF/TH/FTHL17	4
MF	GO:0004175	endopeptidase activity	32/743	430/18368	0.000709637	0.0335168	0.0284797	ESPL1/PRSS3/CTSV/KLK1/F7/TMPRSS11D/PCSK1/KLK6/KLK2/CLCA2/MMP10/ADAMTS20/PRSS2/F2/KLK12/CASP14/PRSS1/ADAM2/KLK15/CPS1/KLK5/TMPRSS11F/ADAM18/MMP26/CTSH/PCSK2/HP/NAPSA/ELANE/ACE2/F11/PGC	32
MF	GO:0015293	symporter activity	15/743	144/18368	0.000742998	0.0335168	0.0284797	SLC5A11/SLC38A3/SLC13A5/SLC5A12/SLC1A6/SLC6A17/SLC32A1/SLC17A4/SLC6A15/SLC5A9/SLC10A2/SLC4A5/SLC16A12/SLC46A2/SLC6A18	15
MF	GO:0004890	GABA-A receptor activity	5/743	19/18368	0.000773983	0.0335168	0.0284797	GABRQ/GABRA2/GABRA3/GABRA1/GABRB1	5
MF	GO:0005184	neuropeptide hormone activity	6/743	30/18368	0.00110912	0.042832	0.036395	VGF/CALCB/SPX/NTS/AVP/NPY	6
MF	GO:0043177	organic acid binding	14/743	135/18368	0.00115036	0.042832	0.036395	GLDC/HBE1/HBQ1/CRABP1/FTCD/TH/DDC/SERPINA5/UGT1A8/CPS1/GAD2/FOLR1/CASR/OTC	14
MF	GO:0015267	channel activity	34/743	480/18368	0.00115575	0.042832	0.036395	BEST3/KCNK9/SCN3A/CHRNB2/GJA3/TRPV3/TRPA1/GABRQ/KCNF1/GABRA2/KCNK2/CLCA2/GRIA2/CHRNA9/TRPM8/OTOP3/KCNK10/KCNJ3/GABRA3/KCNH5/CACNG7/KCNC2/GABRA1/GJA10/GJD2/SLC26A9/CACNA2D2/LRRC55/LRRC52/AQP4/GRIN2A/HCN1/AQP2/GABRB1	34
MF	GO:0022803	passive transmembrane transporter activity	34/743	481/18368	0.00119709	0.042832	0.036395	BEST3/KCNK9/SCN3A/CHRNB2/GJA3/TRPV3/TRPA1/GABRQ/KCNF1/GABRA2/KCNK2/CLCA2/GRIA2/CHRNA9/TRPM8/OTOP3/KCNK10/KCNJ3/GABRA3/KCNH5/CACNG7/KCNC2/GABRA1/GJA10/GJD2/SLC26A9/CACNA2D2/LRRC55/LRRC52/AQP4/GRIN2A/HCN1/AQP2/GABRB1	34
MF	GO:0008391	arachidonic acid monooxygenase activity	5/743	21/18368	0.00126653	0.042832	0.036395	CYP4F3/CYP1A1/CYP4F2/CYP4A11/CYP4A22	5
MF	GO:0072341	modified amino acid binding	11/743	93/18368	0.0013128	0.042832	0.036395	TRIM72/SYT1/RPE65/FTCD/ANXA13/SYT5/SYT4/SYT13/CPS1/FOLR1/RS1	11
MF	GO:0022851	GABA-gated chloride ion channel activity	4/743	13/18368	0.00141726	0.042832	0.036395	GABRA2/GABRA3/GABRA1/GABRB1	4
MF	GO:0008017	microtubule binding	22/743	271/18368	0.0015757	0.042832	0.036395	SPAG5/CENPE/TPX2/KIF18B/KIF11/PLK1/CENPF/KIF14/KIF4A/PRC1/GTSE1/KIFC1/SKA1/KIF23/KIF2C/NEFM/DPYSL5/FSD1/FTCD/NEFH/SYBU/LRRK2	22
MF	GO:0016917	GABA receptor activity	5/743	22/18368	0.00158502	0.042832	0.036395	GABRQ/GABRA2/GABRA3/GABRA1/GABRB1	5
MF	GO:0017075	syntaxin-1 binding	5/743	22/18368	0.00158502	0.042832	0.036395	SYT1/CPLX2/SYT4/SYBU/LRRK2	5
MF	GO:0031716	calcitonin receptor binding	2/743	2/18368	0.00163415	0.042832	0.036395	CALCB/CALCA	2
MF	GO:0031769	glucagon receptor binding	2/743	2/18368	0.00163415	0.042832	0.036395	GIP/GCG	2
MF	GO:0097258	20-hydroxy-leukotriene B4 omega oxidase activity	2/743	2/18368	0.00163415	0.042832	0.036395	CYP4F3/CYP4F2	2
MF	GO:0097259	20-aldehyde-leukotriene B4 20-monooxygenase activity	2/743	2/18368	0.00163415	0.042832	0.036395	CYP4F3/CYP4F2	2
MF	GO:0102207	docosanoate omega-hydroxylase activity	2/743	2/18368	0.00163415	0.042832	0.036395	CYP4F3/CYP4F2	2
MF	GO:0051427	hormone receptor binding	6/743	33/18368	0.00186635	0.047368	0.0402493	UCN2/GNRH2/NPPB/CSH2/GH2/UCN3	6
MF	GO:0015276	ligand-gated ion channel activity	14/743	143/18368	0.00199601	0.047368	0.0402493	CHRNB2/TRPA1/GABRQ/GABRA2/CLCA2/GRIA2/CHRNA9/TRPM8/KCNJ3/GABRA3/GABRA1/GRIN2A/HCN1/GABRB1	14
MF	GO:0022834	ligand-gated channel activity	14/743	143/18368	0.00199601	0.047368	0.0402493	CHRNB2/TRPA1/GABRQ/GABRA2/CLCA2/GRIA2/CHRNA9/TRPM8/KCNJ3/GABRA3/GABRA1/GRIN2A/HCN1/GABRB1	14
MF	GO:0004024	alcohol dehydrogenase activity, zinc-dependent	3/743	7/18368	0.00204184	0.047368	0.0402493	ADH1B/ADH1A/ADH1C	3
MF	GO:0008188	neuropeptide receptor activity	7/743	45/18368	0.002045	0.047368	0.0402493	NTSR1/GALR1/NPBWR1/PRLHR/NPFFR2/GALR3/TACR3	7
